# Supplementary material for: Identification of Thalidomide-Specific Transcriptomics and Proteomics Signatures during Differentiation of Human Embryonic Stem Cells
Source: PLoS One. 2012 Aug 28;7(8):e44228. doi: 10.1371/journal.pone.0044228 (PMC3429450; doi:10.1371/journal.pone.0044228)
Supplement: Table S4 — The GO analysis for the hESC differentiation over 14 days. The DEG obtained from Table S3A. Table 4A) The up-regulated genes. 4B) The down-regulated genes. (XLS) [file pone.0044228.s008.xls]

## Sheet: Table S4A_Upregulated
Category	Term	Count	%	PValue	Genes	List Total	Pop Hits	Pop Total	Fold Enrichment	Bonferroni	Benjamini	FDR
GOTERM_BP_FAT	GO:0007389~pattern specification process	76	4.65116	4.08323e-21	BMI1, NOG, NRP1, PAX6, ZEB2, ZEB1, GLI2, ZIC1, GLI3, HOXD10, CITED2, HOXC6, EDNRA, WNT3, HOXC9, CXCR4, HOXC4, PAX7, NR2F2, PITX2, RING1, DLL3, LEF1, DLL1, PCDH8, ASCL1, ACVR2A, MIB1, ACVR2B, EP300, HOXD3, HIPK2, HOXD4, SIX1, RELN, MFNG, TSHZ1, BMPR2, CXXC4, ZBTB16, SEMA5A, HOXA2, HOXA3, HOXA5, LHX2, HOXA7, CYP26B1, HOXA10, HOXA9, AXIN2, LFNG, MLLT3, MLL, KIF3A, TBX3, MAFB, SMAD6, TGFBR1, CELSR2, …	1164	267	13528	3.30813	1.40953e-17	1.40953e-17	7.46746e-18
GOTERM_BP_FAT	GO:0003002~regionalization	62	3.79437	1.04924e-19	BMI1, NOG, PAX6, ZEB2, GLI2, GLI3, HOXD10, HOXC6, WNT3, HOXC9, PAX7, HOXC4, NR2F2, RING1, DLL3, LEF1, DLL1, PCDH8, ACVR2A, MIB1, ACVR2B, EP300, HOXD3, HIPK2, HOXD4, RELN, TSHZ1, BMPR2, CXXC4, ZBTB16, HOXA2, HOXA3, HOXA5, LHX2, CYP26B1, HOXA7, HOXA10, HOXA9, AXIN2, LFNG, MLLT3, KIF3A, MLL, TBX3, MAFB, TGFBR1, SMAD6, CELSR2, GAS1, HOXB3, NOTCH1, HOXB2, HOXB7, HOXB8, HOXB6, GDF11, NEUROD1, PTCH1, HO…	1164	197	13528	3.65768	3.62197e-16	5.17424e-17	1.91886e-16
GOTERM_BP_FAT	GO:0048598~embryonic morphogenesis	76	4.65116	2.42327e-17	NOG, FGF9, PRRX1, SOBP, ZEB2, ZEB1, PAX3, GLI2, ZIC1, GLI3, HOXD10, ZIC2, WNT3, HOXC9, HOXC4, CEP290, RARB, TWIST1, ODZ4, VANGL2, LEF1, PCDH8, SLIT2, ACVR2A, VEGFC, MIB1, ACVR2B, MSX1, HOXD3, KIAA1715, HOXD4, SIX1, TFAP2A, FOXC1, GNAS, EXT1, SMARCA4, WNT5A, RBP4, TSHZ1, HOXA13, TH, BMPR2, COL2A1, ZBTB16, MSX2, HOXA2, HOXA3, CHD7, HAND1, HOXA5, HOXA7, CYP26B1, HOXA10, HOXA9, FBN2, PPAP2B, TBX3, MA…	1164	307	13528	2.87711	8.36514e-14	5.22821e-15	4.43171e-14
GOTERM_BP_FAT	GO:0009952~anterior/posterior pattern formation	48	2.93758	4.90276e-17	TSHZ1, PAX6, BMPR2, ZEB2, ZBTB16, GLI3, HOXD10, HOXC6, HOXA2, WNT3, HOXA3, HOXC9, HOXA5, HOXC4, HOXA7, HOXA10, HOXA9, NR2F2, AXIN2, LFNG, MLLT3, MLL, KIF3A, TBX3, TGFBR1, RING1, DLL3, LEF1, PCDH8, DLL1, HOXB3, MIB1, ACVR2A, ACVR2B, NOTCH1, HOXB2, EP300, HOXB7, HOXB8, HOXD3, HIPK2, HOXB6, HOXD4, GDF11, NEUROD1, PBX1, HOXB9, PBX3	1164	140	13528	3.98468	1.69243e-13	9.95549e-15	8.96623e-14
GOTERM_BP_FAT	GO:0030182~neuron differentiation	101	6.18115	1.8689e-20	EDN3, L1CAM, JAG1, HOXD10, TGFB2, KLHL1, NRCAM, ROBO1, ANK3, CEP290, ROBO2, ROBO3, UNC5C, SS18L1, EFNB3, STMN2, KIF5C, LIFR, CTNNA2, SLITRK1, ASCL1, HES5, RELN, SLITRK6, SLITRK5, C1ORF187, CDK5R1, SOX1, ONECUT2, EPHB1, EPHB2, SEMA5A, HOXA2, TUBB, CRB1, LHX2, DMD, NUMB, B3GNT1, TGFBR1, CELSR3, CELSR2, GAS1, ATP7A, NTRK3, CDKN1C, EPHA4, NOTCH1, EPHA7, ULK2, NTRK2, MAP2, CACNA1A, NRP1, OPCML, ATL1, …	1164	438	13528	2.67996	6.45146e-17	3.22573e-17	3.41787e-17
GOTERM_BP_FAT	GO:0000904~cell morphogenesis involved in differentiation	71	4.34517	2.39486e-20	NOG, NRP1, ATL1, PAX6, L1CAM, GLI2, TGFB2, NRCAM, DAB2, SLC1A3, ANK3, ROBO1, CXCR4, POU4F2, POU4F1, ROBO2, ROBO3, UNC5C, EFNB3, NRXN3, KIF5C, STXBP1, LEF1, NRXN1, SLIT1, SLIT2, CTNNA2, SLIT3, BBS1, SLITRK1, CNTN2, RELN, CNTN4, SLITRK6, SLITRK5, C1ORF187, GAP43, CDK5R1, NDN, SOX9, EPHB1, MYCBP2, EPHB2, SEMA5A, HOXA2, LHX2, BCL2, NUMB, B3GNT1, DCX, NEFL, SNAP25, DCLK1, MAP1B, NFASC, NTNG1, DPYSL5, …	1164	244	13528	3.38181	8.26705e-17	2.75568e-17	4.37975e-17
GOTERM_BP_FAT	GO:0048666~neuron development	86	5.26316	2.90363e-20	NRP1, OPCML, ATL1, PAX6, L1CAM, GLI2, HOXD10, TGFB2, KLHL1, NRCAM, SLC1A3, ANK3, DYNLL2, ROBO1, CXCR4, POU4F2, CEP290, POU4F1, ROBO2, UNC5C, ROBO3, SS18L1, EFNB3, NRXN3, KIF5C, LIFR, STXBP1, NRXN1, SLIT1, GPR98, SLIT2, SLIT3, CTNNA2, BBS1, ASCL1, SLITRK1, CNTN2, CNTN4, RELN, SLITRK6, SLITRK5, C1ORF187, GAP43, CDK5R1, IRX5, SOX1, NDN, ONECUT2, TH, ABI2, EPHB1, MYCBP2, EPHB2, SEMA5A, HOXA2, CRB1, L…	1164	339	13528	2.94835	1.00233e-16	2.00466e-17	5.31018e-17
GOTERM_BP_FAT	GO:0048858~cell projection morphogenesis	71	4.34517	3.07694e-20	NRP1, ATL1, PAX6, L1CAM, GLI2, NRCAM, ANK3, ROBO1, CXCR4, POU4F2, POU4F1, ROBO2, UNC5C, ROBO3, EFNB3, NRXN3, KIF5C, VANGL2, LIFR, STXBP1, NRXN1, PCM1, SLIT1, SLIT2, CTNNA2, SLIT3, BBS1, SLITRK1, BBS2, CNTN2, RELN, CNTN4, SLITRK6, SLITRK5, C1ORF187, GAP43, CDK5R1, NDN, ONECUT2, EPHB1, MYCBP2, EPHB2, SEMA5A, HOXA2, LHX2, BCL2, DMD, NUMB, B3GNT1, DCX, NEFL, SNAP25, DCLK1, KIF3A, MAP1B, NFASC, NTNG1,…	1164	245	13528	3.36801	1.06216e-16	1.77026e-17	5.62714e-17
GOTERM_BP_FAT	GO:0000902~cell morphogenesis	87	5.32436	2.23683e-19	NOG, NRP1, ATL1, PAX6, L1CAM, GLI2, TGFB2, NRCAM, DAB2, SLC1A3, ANK3, ROBO1, CXCR4, POU4F2, POU4F1, ROBO2, UNC5C, ROBO3, DLG1, EFNB3, NRXN3, VANGL2, KIF5C, LIFR, STXBP1, LEF1, NRXN1, PCM1, SLIT1, SLIT2, CTNNA2, SLIT3, BBS1, SLITRK1, BBS2, CNTN2, CNTN4, RELN, SLITRK6, SLITRK5, C1ORF187, GAP43, CDK5R1, NDN, ONECUT2, SOX6, SOX9, LLGL1, EPHB1, MYCBP2, EPHB2, SEMA5A, HOXA2, CRB1, LHX2, DMD, BCL2, NUMB…	1164	356	13528	2.84021	7.72153e-16	9.65191e-17	4.09074e-16
GOTERM_BP_FAT	GO:0048812~neuron projection morphogenesis	64	3.91677	3.54138e-19	NRP1, ATL1, PAX6, L1CAM, GLI2, NRCAM, ANK3, ROBO1, CXCR4, POU4F2, POU4F1, ROBO2, ROBO3, UNC5C, EFNB3, NRXN3, KIF5C, STXBP1, LIFR, NRXN1, SLIT1, SLIT2, CTNNA2, SLIT3, SLITRK1, CNTN2, RELN, CNTN4, SLITRK6, SLITRK5, C1ORF187, GAP43, CDK5R1, NDN, EPHB1, MYCBP2, EPHB2, SEMA5A, HOXA2, BCL2, DMD, LHX2, NUMB, B3GNT1, DCX, NEFL, SNAP25, DCLK1, MAP1B, NFASC, NTNG1, DPYSL5, CELSR3, CELSR2, GAS1, ISL1, ATP7A…	1164	213	13528	3.49205	1.22248e-15	1.35832e-16	6.47651e-16
GOTERM_BP_FAT	GO:0032990~cell part morphogenesis	71	4.34517	4.36553e-19	NRP1, ATL1, PAX6, L1CAM, GLI2, NRCAM, ANK3, ROBO1, CXCR4, POU4F2, POU4F1, ROBO2, UNC5C, ROBO3, EFNB3, NRXN3, KIF5C, VANGL2, LIFR, STXBP1, NRXN1, PCM1, SLIT1, SLIT2, CTNNA2, SLIT3, BBS1, SLITRK1, BBS2, CNTN2, RELN, CNTN4, SLITRK6, SLITRK5, C1ORF187, GAP43, CDK5R1, NDN, ONECUT2, EPHB1, MYCBP2, EPHB2, SEMA5A, HOXA2, LHX2, BCL2, DMD, NUMB, B3GNT1, DCX, NEFL, SNAP25, DCLK1, KIF3A, MAP1B, NFASC, NTNG1,…	1164	256	13528	3.22329	1.50698e-15	1.50698e-16	7.98373e-16
GOTERM_BP_FAT	GO:0048667~cell morphogenesis involved in neuron differentiation	63	3.85557	5.77889e-19	NRP1, ATL1, PAX6, L1CAM, GLI2, NRCAM, SLC1A3, ANK3, ROBO1, CXCR4, POU4F2, POU4F1, ROBO2, ROBO3, UNC5C, EFNB3, NRXN3, KIF5C, STXBP1, NRXN1, SLIT1, SLIT2, CTNNA2, SLIT3, BBS1, SLITRK1, CNTN2, RELN, CNTN4, SLITRK6, SLITRK5, C1ORF187, GAP43, CDK5R1, NDN, EPHB1, MYCBP2, EPHB2, SEMA5A, HOXA2, BCL2, LHX2, NUMB, B3GNT1, DCX, NEFL, SNAP25, DCLK1, MAP1B, NFASC, NTNG1, DPYSL5, CELSR3, CELSR2, GAS1, ISL1, EP…	1164	209	13528	3.50328	1.99487e-15	1.81352e-16	1.05685e-15
GOTERM_BP_FAT	GO:0031175~neuron projection development	70	4.28397	1.81923e-18	NRP1, ATL1, PAX6, L1CAM, GLI2, KLHL1, NRCAM, ANK3, ROBO1, CXCR4, POU4F2, POU4F1, ROBO2, UNC5C, ROBO3, SS18L1, EFNB3, NRXN3, KIF5C, LIFR, STXBP1, NRXN1, SLIT1, SLIT2, CTNNA2, SLIT3, BBS1, SLITRK1, CNTN2, RELN, CNTN4, SLITRK6, SLITRK5, C1ORF187, GAP43, CDK5R1, NDN, ABI2, EPHB1, MYCBP2, EPHB2, SEMA5A, HOXA2, LHX2, BCL2, DMD, NUMB, B3GNT1, DCX, NEFL, SNAP25, DCLK1, GNAO1, MAP1B, NFASC, NTNG1, DPYSL5,…	1164	256	13528	3.17789	6.27998e-15	5.23332e-16	3.32703e-15
GOTERM_BP_FAT	GO:0007409~axonogenesis	59	3.61077	4.05164e-18	NRP1, ATL1, PAX6, L1CAM, GLI2, NRCAM, ANK3, ROBO1, CXCR4, POU4F2, POU4F1, ROBO2, ROBO3, UNC5C, EFNB3, NRXN3, KIF5C, STXBP1, NRXN1, SLIT1, SLIT2, CTNNA2, SLIT3, SLITRK1, CNTN2, RELN, CNTN4, SLITRK6, SLITRK5, C1ORF187, GAP43, CDK5R1, NDN, EPHB1, MYCBP2, EPHB2, SEMA5A, HOXA2, BCL2, LHX2, NUMB, B3GNT1, DCX, NEFL, SNAP25, DCLK1, MAP1B, NTNG1, DPYSL5, NFASC, CELSR3, GAS1, ISL1, EPHA4, NOTCH1, EPHA7, UL…	1164	193	13528	3.55284	1.39863e-14	1.07587e-15	7.40968e-15
GOTERM_BP_FAT	GO:0032989~cellular component morphogenesis	88	5.38556	8.89152e-17	NOG, NRP1, ATL1, PAX6, L1CAM, GLI2, TGFB2, NRCAM, DAB2, SLC1A3, ANK3, ROBO1, CXCR4, POU4F2, POU4F1, ROBO2, UNC5C, ROBO3, DLG1, EFNB3, NRXN3, VANGL2, KIF5C, LIFR, STXBP1, LEF1, NRXN1, PCM1, SLIT1, SLIT2, CTNNA2, SLIT3, BBS1, SLITRK1, BBS2, CNTN2, CNTN4, RELN, SLITRK6, SLITRK5, C1ORF187, GAP43, CDK5R1, NDN, ONECUT2, SOX6, SOX9, LLGL1, EPHB1, MYCBP2, EPHB2, SEMA5A, HOXA2, CRB1, LHX2, DMD, BCL2, NUMB…	1164	397	13528	2.57616	3.83249e-13	2.13163e-14	1.9984e-13
GOTERM_BP_FAT	GO:0030030~cell projection organization	81	4.95716	3.75148e-15	MTSS1, NRP1, ATL1, PAX6, L1CAM, LPAR1, GLI2, KLHL1, NRCAM, ANK3, ROBO1, CXCR4, POU4F2, CEP290, POU4F1, ROBO2, UNC5C, ROBO3, SS18L1, EFNB3, NRXN3, VANGL2, KIF5C, LIFR, STXBP1, NRXN1, PCM1, LPIN1, SLIT1, GPR98, SLIT2, CTNNA2, SLIT3, BBS1, SLITRK1, BBS2, CNTN2, CNTN4, RELN, SLITRK6, SLITRK5, C1ORF187, GAP43, CDK5R1, NDN, ONECUT2, ABI2, EPHB1, MYCBP2, EPHB2, SEMA5A, HOXA2, LHX2, BCL2, DMD, NUMB, B3GN…	1164	368	13528	2.5581	1.30305e-11	6.20504e-13	6.90559e-12
GOTERM_BP_FAT	GO:0007411~axon guidance	38	2.32558	4.31738e-14	CDK5R1, NRP1, PAX6, L1CAM, GLI2, EPHB1, MYCBP2, EPHB2, SEMA5A, HOXA2, CXCR4, ROBO1, ANK3, LHX2, B3GNT1, POU4F2, ROBO2, UNC5C, ROBO3, EFNB3, NRXN3, KIF5C, DPYSL5, NFASC, NRXN1, GAS1, ISL1, SLIT1, SLIT2, SLIT3, EPHA4, EPHA7, RELN, CNTN4, BMPR1B, C1ORF187, GAP43, FEZ1	1164	107	13528	4.12744	1.49084e-10	5.96334e-12	7.89813e-11
GOTERM_BP_FAT	GO:0006928~cell motion	87	5.32436	1.64554e-11	EDN3, MTSS1, NRP1, PLXNA2, WASF1, PAX6, L1CAM, ZEB2, PAX3, GLI2, TGFB2, NRCAM, EDNRB, APOB, APOA1, ANK3, ROBO1, CXCR4, SEMA3C, POU4F2, POU4F1, ROBO2, UNC5C, ROBO3, NR2F2, NR2F1, TWIST1, PHOX2B, EFNB3, ARHGEF7, NRXN3, ARID5B, KIF5C, NRXN1, SLIT1, SLIT2, CCNL2, CTNNA2, SLIT3, ASCL1, VEGFC, TNS1, BTG1, LYST, SIX1, CNTN2, FOXC1, CNTN4, RELN, C1ORF187, GAP43, CDK5R1, NDN, SOX1, ENPP2, ASTN1, ABI2, EPH…	1164	475	13528	2.12866	5.6804e-08	1.77513e-09	3.00938e-08
GOTERM_BP_FAT	GO:0007155~cell adhesion	131	8.01714	4.5878e-18	MTSS1, CADM1, CASK, L1CAM, POSTN, MMRN1, MEGF10, APOA4, NRCAM, CD47, ROBO1, TGFBI, ROBO2, NEGR1, SPON1, PCDHGA12, PCDHGA10, PCDHGA11, MAGI1, PTPRS, MGP, CTNNA2, NCAM1, PGM5, HES5, GPR56, RELN, PLXNC1, CDK5R1, PCDH20, ASTN1, NEDD9, SOX9, SEMA5A, ITGB8, TRO, TTYH1, CELSR3, EFS, CELSR2, PCDH17, TPBG, PCDH19, LAMA1, LAMA4, FREM2, FREM1, ANTXR1, NRP1, COL21A1, OPCML, MYBPC1, NPNT, CLDN5, CLSTN1, PCDHG…	1164	700	13528	2.17497	1.58371e-14	1.13122e-15	8.39023e-15
GOTERM_BP_FAT	GO:0022610~biological adhesion	131	8.01714	5.17876e-18	MTSS1, CADM1, CASK, L1CAM, POSTN, MMRN1, MEGF10, APOA4, NRCAM, CD47, ROBO1, TGFBI, ROBO2, NEGR1, SPON1, PCDHGA12, PCDHGA10, PCDHGA11, MAGI1, PTPRS, MGP, CTNNA2, NCAM1, PGM5, HES5, GPR56, RELN, PLXNC1, CDK5R1, PCDH20, ASTN1, NEDD9, SOX9, SEMA5A, ITGB8, TRO, TTYH1, CELSR3, EFS, CELSR2, PCDH17, TPBG, PCDH19, LAMA1, LAMA4, FREM2, FREM1, ANTXR1, NRP1, COL21A1, OPCML, MYBPC1, NPNT, CLDN5, CLSTN1, PCDHG…	1164	701	13528	2.17187	1.78771e-14	1.1918e-15	9.47097e-15
GOTERM_BP_FAT	GO:0007156~homophilic cell adhesion	42	2.57038	8.78345e-14	CADM1, PCDH20, CLSTN1, PCDHGA9, PCDHGA8, PCDHB14, PCDHGA7, PCDHGC5, PCDHGA6, L1CAM, PCDHGC4, PCDHGA5, PCDHGC3, PCDHGA4, PCDHB10, PCDHGA3, DCHS1, PCDHGA2, PCDHGA1, PCDHGB1, FAT3, ROBO1, FAT4, TRO, ROBO2, PCDHGA12, PCDHGA10, PCDHGA11, PCDHGB7, CELSR3, PCDHGB6, PCDH9, PCDH8, CELSR2, PCDH7, PCDH17, PCDHGB3, PCDHGB2, PCDH19, PCDHGB5, PCDHGB4, CDH12, FREM2, DSC3, CDH11	1164	131	13528	3.72614	3.0315e-10	1.16596e-11	1.60605e-10
GOTERM_BP_FAT	GO:0016337~cell-cell adhesion	63	3.85557	1.1195e-12	CADM1, CLSTN1, PCDHGA9, CLDN5, PCDHGA8, PCDHGA7, PCDHGA6, L1CAM, PCDHGA5, PCDHGA4, PCDHGA3, PCDHGA2, PCDHGA1, APOA4, NRCAM, PCDHGB1, ROBO1, ROBO2, DLG1, PCDHGA12, PCDHGA10, PCDHGA11, PCDHGB7, STXBP1, MGP, PCDH9, PCDHGB6, PCDH8, PCDH7, PCDHGB3, PCDHGB2, GPR98, PCDHGB5, CTNNA2, PCDHGB4, NCAM1, CNTN4, JAM2, NCAN, CDK5R1, PCDH20, ASTN1, CTNND2, PCDHB14, PCDHGC5, COL2A1, PCDHGC4, PCDHGC3, SOX9, PCDHB1…	1164	276	13528	2.65285	3.86468e-09	1.33265e-10	2.04744e-09
GOTERM_BP_FAT	GO:0045449~regulation of transcription	334	20.4406	2.38108e-16	MED25, ZNF250, MXI1, HOXD10, CITED2, MAGED1, PATZ1, ZNF395, RARB, SAP30L, BCL7A, PITX1, PITX2, TWIST1, PHOX2B, ZNF44, RCOR3, TIGD1, RXRB, ZHX1, ZNF503, FRY, UHRF1, MSX1, BAZ1A, ZNF238, HES5, HES4, JUN, ZNF785, MNT, PRDM2, PIAS1, VGLL4, ST18, SUV420H1, CRTC3, ZNF516, HOXA13, MYT1, ZNF618, PLAGL1, DMD, LHX2, CASZ1, HOXA10, LOC100131851, SUPT7L, MAML3, VEZF1, TCF4, LHX9, TCF3, ZNF70, NR1H3, DVL3, IK…	1164	2601	13528	1.49241	7.66498e-13	4.03011e-14	4.10783e-13
GOTERM_BP_FAT	GO:0006350~transcription	271	16.5851	4.06724e-13	MED25, ZNF250, MXI1, HOXD10, CITED2, PATZ1, ZNF395, RARB, SAP30L, PITX1, TWIST1, PHOX2B, ZNF44, RCOR3, RXRB, ZHX1, ZNF503, FRY, UHRF1, MSX1, BAZ1A, ZNF238, HES5, HES4, JUN, ZNF785, MNT, PRDM2, VGLL4, ST18, PIAS1, SUV420H1, CRTC3, ZNF516, HOXA13, MYT1, ZNF618, PLAGL1, LHX2, CASZ1, HOXA10, LOC100131851, SUPT7L, MAML3, VEZF1, TCF4, TCF3, ZNF70, NR1H3, IKZF4, ASXL3, ZNF529, ZNF624, SMAD9, MLL, KLF12,…	1164	2101	13528	1.49908	1.40384e-09	5.01372e-11	7.43727e-10
GOTERM_BP_FAT	GO:0006355~regulation of transcription, DNA-dependent	228	13.9535	8.14544e-11	ZNF250, HOXD10, CITED2, MAGED1, PATZ1, ZNF395, RARB, PITX1, TWIST1, PITX2, PHOX2B, ZNF44, RXRB, ZHX1, UHRF1, MSX1, ZNF238, HES5, HES4, JUN, ZNF785, MNT, PRDM2, ST18, PIAS1, HOXA13, MYT1, PLAGL1, LHX2, HOXA10, MAML3, VEZF1, TCF4, ZNF70, TCF3, LHX9, NR1H3, DVL3, ZNF624, ZNF529, SMAD9, MLL, KLF12, KLF13, SMAD6, CREBBP, ESRRG, SMAD3, CELSR2, SHOX2, NOTCH2, NOTCH1, ZFHX4, TULP4, CSRNP3, TRPS1, MZF1, Z…	1164	1773	13528	1.49454	2.81181e-07	8.03373e-09	1.48965e-07
GOTERM_BP_FAT	GO:0051252~regulation of RNA metabolic process	232	14.1983	8.40177e-11	ZNF250, HOXD10, CITED2, MAGED1, PATZ1, ZNF395, RARB, PITX1, TWIST1, PITX2, PHOX2B, ZNF44, RXRB, ZHX1, UHRF1, MSX1, ZNF238, HES5, HES4, JUN, ZNF785, MNT, PRDM2, ST18, PIAS1, HOXA13, MYT1, PLAGL1, LHX2, HOXA10, MAML3, VEZF1, TCF4, ZNF70, TCF3, LHX9, NR1H3, DVL3, ZNF624, ZNF529, SMAD9, MLL, KLF12, KLF13, SMAD6, CREBBP, ESRRG, SMAD3, CELSR2, SHOX2, NOTCH2, NOTCH1, ZFHX4, TULP4, CSRNP3, TRPS1, MZF1, Z…	1164	1813	13528	1.4872	2.90029e-07	8.05637e-09	1.53653e-07
GOTERM_BP_FAT	GO:0006357~regulation of transcription from RNA polymerase II promoter	111	6.79315	2.02093e-09	ARNT2, CBX4, CASK, FOXO3, HOXD10, CITED2, HOXC6, MAGED1, SMARCD3, GATA6, RARB, TWIST1, SATB1, RXRB, HES6, PKIA, ASCL1, UHRF1, MSX1, EP300, HES5, ZNF238, JUN, SIX1, TFAP2B, TFAP2A, ST18, SMARCA4, HOXA13, ONECUT2, SOX6, SOX9, PLAGL1, HOXA2, MEIS2, HOXA7, JUND, MAML3, TCF4, VEZF1, TCF3, NR1H3, TAF4, MLL, EPAS1, RFX4, KLF12, MAFB, KLF13, CREBBP, TEAD1, SMAD3, MED13L, FOXP1, FOXP2, CDKN1C, HDAC4, NOTC…	1164	727	13528	1.77447	6.97623e-06	1.36789e-07	3.6959e-06
GOTERM_BP_FAT	GO:0001501~skeletal system development	83	5.07956	2.60438e-20	NOG, FGF9, INS-IGF2, PRRX1, POSTN, ZEB1, DLK1, GLI2, GLI3, HOXD10, HOXC6, HOXC9, HOXC4, PAX7, PITX1, GHR, TWIST1, ARID5B, DLL3, MGP, ACVR2A, ACVR2B, MSX1, HOXD3, SIX1, HOXD4, COL1A2, PDGFRA, TFAP2A, FOXC1, GNAS, COL1A1, EXT1, WNT5A, RBP4, TAPT1, FGFR3, HOXA13, COL3A1, COL2A1, SOX6, ZBTB16, SOX9, SUFU, AHSG, MSX2, HOXA2, CHD7, HOXA3, HOXA5, BCL2, HOXA7, JUND, HOXA10, PTN, HOXA9, AXIN2, TBX3, TGFBR…	1164	319	13528	3.0239	8.99034e-17	2.24758e-17	4.76293e-17
GOTERM_BP_FAT	GO:0048598~embryonic morphogenesis	76	4.65116	2.42327e-17	NOG, FGF9, PRRX1, SOBP, ZEB2, ZEB1, PAX3, GLI2, ZIC1, GLI3, HOXD10, ZIC2, WNT3, HOXC9, HOXC4, CEP290, RARB, TWIST1, ODZ4, VANGL2, LEF1, PCDH8, SLIT2, ACVR2A, VEGFC, MIB1, ACVR2B, MSX1, HOXD3, KIAA1715, HOXD4, SIX1, TFAP2A, FOXC1, GNAS, EXT1, SMARCA4, WNT5A, RBP4, TSHZ1, HOXA13, TH, BMPR2, COL2A1, ZBTB16, MSX2, HOXA2, HOXA3, CHD7, HAND1, HOXA5, HOXA7, CYP26B1, HOXA10, HOXA9, FBN2, PPAP2B, TBX3, MA…	1164	307	13528	2.87711	8.36514e-14	5.22821e-15	4.43171e-14
GOTERM_BP_FAT	GO:0048706~embryonic skeletal system development	34	2.08078	7.08238e-16	TAPT1, RBP4, NOG, FGF9, PRRX1, COL2A1, DLK1, ZEB1, GLI3, HOXD10, HOXC6, HOXA2, HOXA3, HOXC9, HOXA5, PAX7, HOXA7, HOXA9, TGFBR1, GAS1, HOXB3, ACVR2A, HOXB2, HOXB7, HOXB8, HOXD3, HOXB6, SIX1, HOXD4, TFAP2A, PBX1, GNAS, HOXB9, COL1A1	1164	77	13528	5.13179	2.29949e-12	1.15019e-13	1.22125e-12
GOTERM_BP_FAT	GO:0043009~chordate embryonic development	75	4.58996	8.94195e-15	NOG, FGF9, ARNT2, PRRX1, PAX6, ZEB2, ZEB1, PAX3, DLK1, GLI2, GLI3, HOXD10, ZIC2, CITED2, HOXC6, EDNRA, ACVR1B, DAB2, APOB, HOXC9, GATA6, PAX7, TWIST1, MLL2, VANGL2, DLL3, LEF1, DLL1, PCDH8, ACVR2A, MIB1, MSX1, EP300, HOXD3, ZMIZ1, NCOA6, HOXD4, SIX1, PDGFRA, TFAP2A, ZFPM2, FOXC1, GNAS, COL1A1, SMARCA4, RBP4, TAPT1, C5, COL2A1, EGLN1, HOXA2, CHD7, HOXA3, HAND1, HOXA5, HOXA7, APBA2, HOXA9, AXIN2, E…	1164	331	13528	2.63338	3.10432e-11	1.41109e-12	1.64424e-11
GOTERM_BP_FAT	GO:0009792~embryonic development ending in birth or egg hatching	75	4.58996	1.46735e-14	NOG, FGF9, ARNT2, PRRX1, PAX6, ZEB2, ZEB1, PAX3, DLK1, GLI2, GLI3, HOXD10, ZIC2, CITED2, HOXC6, EDNRA, ACVR1B, DAB2, APOB, HOXC9, GATA6, PAX7, TWIST1, MLL2, VANGL2, DLL3, LEF1, DLL1, PCDH8, ACVR2A, MIB1, MSX1, EP300, HOXD3, ZMIZ1, NCOA6, HOXD4, SIX1, PDGFRA, TFAP2A, ZFPM2, FOXC1, GNAS, COL1A1, SMARCA4, RBP4, TAPT1, C5, COL2A1, EGLN1, HOXA2, CHD7, HOXA3, HAND1, HOXA5, HOXA7, APBA2, HOXA9, AXIN2, E…	1164	334	13528	2.60973	5.05889e-11	2.19946e-12	2.68008e-11
GOTERM_BP_FAT	GO:0048568~embryonic organ development	45	2.75398	2.46541e-11	RBP4, NOG, TSHZ1, FGF9, TH, PRRX1, SOBP, COL2A1, EGLN1, ZEB1, ZIC1, GLI2, GLI3, HOXD10, CITED2, HOXA2, HOXC9, CHD7, HOXA3, HAND1, HOXA5, HOXC4, HOXA7, CEP290, RARB, MYST3, MLL, EPAS1, MAFB, TGFBR1, FZD3, GAS1, HOXB3, HOXB2, HOXB7, HOXB8, HOXD3, HOXB6, SIX1, HOXD4, NEUROD1, TFAP2A, ZFPM2, PBX1, GNAS	1164	172	13528	3.04064	8.51058e-08	2.57896e-09	4.50876e-08
GOTERM_BP_FAT	GO:0048562~embryonic organ morphogenesis	37	2.26438	2.9344e-10	RBP4, NOG, TSHZ1, FGF9, TH, PRRX1, SOBP, COL2A1, ZEB1, ZIC1, GLI2, GLI3, HOXD10, HOXA2, CHD7, HOXA3, HOXC9, HOXA5, HOXC4, HOXA7, CEP290, RARB, MAFB, TGFBR1, FZD3, GAS1, HOXB3, HOXB2, HOXB7, HOXB8, HOXD3, HOXB6, SIX1, HOXD4, NEUROD1, TFAP2A, GNAS	1164	133	13528	3.23319	1.01296e-06	2.53239e-08	5.36648e-07
GOTERM_BP_FAT	GO:0048704~embryonic skeletal system morphogenesis	23	1.40759	5.50421e-10	NOG, TGFBR1, PRRX1, COL2A1, ZEB1, GAS1, GLI3, HOXD10, HOXB3, HOXA2, HOXB2, HOXA3, HOXC9, HOXB7, HOXA5, HOXB8, HOXD3, HOXD4, HOXB6, SIX1, HOXA7, TFAP2A, GNAS	1164	57	13528	4.68958	1.90005e-06	4.04266e-08	1.00662e-06
GOTERM_BP_FAT	GO:0048705~skeletal system morphogenesis	31	1.89718	1.15577e-08	NOG, PRRX1, COL2A1, ZEB1, SOX9, GLI3, HOXD10, HOXA2, HOXA3, HOXC9, HOXA5, HOXA7, GHR, TGFBR1, ARID5B, MGP, GAS1, HOXB3, ACVR2B, HOXB2, HOXB7, HOXB8, HOXD3, HOXB6, HOXD4, SIX1, PDGFRA, TFAP2A, GNAS, COL1A1, BMPR1B	1164	112	13528	3.2168	3.98964e-05	7.1245e-07	2.11369e-05
GOTERM_BP_FAT	GO:0001701~in utero embryonic development	28	1.71359	0.00222295	TAPT1, C5, ARNT2, EGLN1, GLI3, CITED2, EDNRA, ACVR1B, DAB2, APOB, CHD7, HAND1, GATA6, APBA2, MLL2, TBX3, EPAS1, TGFBR1, MIB1, MSX1, PLCG1, ZMIZ1, NCOA6, PDGFRA, TGFBR3, ZFPM2, FOXC1, SMARCA4	1164	176	13528	1.84895	0.999539	0.0441835	3.98818
GOTERM_BP_FAT	GO:0048598~embryonic morphogenesis	76	4.65116	2.42327e-17	NOG, FGF9, PRRX1, SOBP, ZEB2, ZEB1, PAX3, GLI2, ZIC1, GLI3, HOXD10, ZIC2, WNT3, HOXC9, HOXC4, CEP290, RARB, TWIST1, ODZ4, VANGL2, LEF1, PCDH8, SLIT2, ACVR2A, VEGFC, MIB1, ACVR2B, MSX1, HOXD3, KIAA1715, HOXD4, SIX1, TFAP2A, FOXC1, GNAS, EXT1, SMARCA4, WNT5A, RBP4, TSHZ1, HOXA13, TH, BMPR2, COL2A1, ZBTB16, MSX2, HOXA2, HOXA3, CHD7, HAND1, HOXA5, HOXA7, CYP26B1, HOXA10, HOXA9, FBN2, PPAP2B, TBX3, MA…	1164	307	13528	2.87711	8.36514e-14	5.22821e-15	4.43171e-14
GOTERM_BP_FAT	GO:0048736~appendage development	31	1.89718	1.3178e-09	WNT5A, NOG, HOXA13, FGF9, PRRX1, COL2A1, ZBTB16, GLI3, HOXD10, MSX2, CHD7, CYP26B1, HOXA10, HOXA9, FBN2, RARB, NR2F2, PITX1, TWIST1, TBX3, LEF1, GAS1, NOTCH2, NOTCH1, MSX1, KIAA1715, PBX1, GNAS, PTCH1, BMPR1B, SMARCA4	1164	103	13528	3.49788	4.54903e-06	9.09808e-08	2.41e-06
GOTERM_BP_FAT	GO:0060173~limb development	31	1.89718	1.3178e-09	WNT5A, NOG, HOXA13, FGF9, PRRX1, COL2A1, ZBTB16, GLI3, HOXD10, MSX2, CHD7, CYP26B1, HOXA10, HOXA9, FBN2, RARB, NR2F2, PITX1, TWIST1, TBX3, LEF1, GAS1, NOTCH2, NOTCH1, MSX1, KIAA1715, PBX1, GNAS, PTCH1, BMPR1B, SMARCA4	1164	103	13528	3.49788	4.54903e-06	9.09808e-08	2.41e-06
GOTERM_BP_FAT	GO:0035107~appendage morphogenesis	30	1.83599	2.13981e-09	WNT5A, NOG, HOXA13, FGF9, PRRX1, COL2A1, ZBTB16, GLI3, HOXD10, MSX2, CHD7, CYP26B1, HOXA10, HOXA9, FBN2, RARB, PITX1, TWIST1, TBX3, LEF1, GAS1, NOTCH2, NOTCH1, MSX1, KIAA1715, PBX1, GNAS, PTCH1, BMPR1B, SMARCA4	1164	99	13528	3.52182	7.38659e-06	1.4205e-07	3.91331e-06
GOTERM_BP_FAT	GO:0035108~limb morphogenesis	30	1.83599	2.13981e-09	WNT5A, NOG, HOXA13, FGF9, PRRX1, COL2A1, ZBTB16, GLI3, HOXD10, MSX2, CHD7, CYP26B1, HOXA10, HOXA9, FBN2, RARB, PITX1, TWIST1, TBX3, LEF1, GAS1, NOTCH2, NOTCH1, MSX1, KIAA1715, PBX1, GNAS, PTCH1, BMPR1B, SMARCA4	1164	99	13528	3.52182	7.38659e-06	1.4205e-07	3.91331e-06
GOTERM_BP_FAT	GO:0030326~embryonic limb morphogenesis	27	1.65239	9.08213e-09	WNT5A, NOG, HOXA13, FGF9, PRRX1, ZBTB16, GLI3, HOXD10, MSX2, CHD7, CYP26B1, HOXA10, HOXA9, FBN2, RARB, TWIST1, TBX3, LEF1, GAS1, NOTCH2, NOTCH1, MSX1, KIAA1715, GNAS, PTCH1, PBX1, SMARCA4	1164	87	13528	3.60683	3.1351e-05	5.70027e-07	1.66095e-05
GOTERM_BP_FAT	GO:0035113~embryonic appendage morphogenesis	27	1.65239	9.08213e-09	WNT5A, NOG, HOXA13, FGF9, PRRX1, ZBTB16, GLI3, HOXD10, MSX2, CHD7, CYP26B1, HOXA10, HOXA9, FBN2, RARB, TWIST1, TBX3, LEF1, GAS1, NOTCH2, NOTCH1, MSX1, KIAA1715, GNAS, PTCH1, PBX1, SMARCA4	1164	87	13528	3.60683	3.1351e-05	5.70027e-07	1.66095e-05
GOTERM_BP_FAT	GO:0035137~hindlimb morphogenesis	10	0.611995	0.000202062	NOTCH1, CHD7, GNAS, PTCH1, ZBTB16, RARB, HOXD10, PITX1, SMARCA4, TWIST1	1164	26	13528	4.47	0.502216	0.00539307	0.368889
GOTERM_BP_FAT	GO:0045941~positive regulation of transcription	96	5.87515	9.2223e-11	FOXK1, GRIP1, MITF, ARNT2, PAX6, CASK, ZEB1, PAX3, FOXO3, GLI2, GLI3, HOXD10, CITED2, MLL5, SMARCD3, GATA6, POU4F2, RARB, YAP1, NR2F2, MYST4, MYST3, SERTAD2, RXRB, SOX11, LEF1, ARID1A, ARID1B, ASCL1, NCOA1, EP300, BPTF, HES5, JUN, ZMIZ1, HIPK2, NCOA6, SIX1, TFAP2B, ZFPM2, FOXC1, PIAS1, SMARCA4, HOXA13, GLIS2, ONECUT2, PPM1A, NFYC, SOX4, SOX6, NFYA, PRDM16, SOX9, PLAGL1, HOXA2, RGMB, MEIS2, HAND1,…	1164	564	13528	1.97821	3.18354e-07	8.60416e-09	1.68659e-07
GOTERM_BP_FAT	GO:0045935~positive regulation of nucleobase, nucleoside, nucleotide and nucleic acid metabolic process	103	6.30355	1.05777e-10	ARNT2, CASK, FOXO3, HOXD10, CITED2, MLL5, SMARCD3, GATA6, PDGFC, RARB, MYST4, MYST3, RXRB, ARID1A, ARID1B, ASCL1, EP300, HES5, JUN, SIX1, PDGFRA, TFAP2B, PIAS1, SMARCA4, HOXA13, ONECUT2, SOX4, SOX6, SOX9, PLAGL1, HOXA2, MEIS2, HOXA7, TNKS, MAML3, TCF4, TCF3, ZNF423, NR1H3, DVL3, MLL, SMAD9, EPAS1, RFX4, KLF12, MAFB, KLF13, TGFBR1, CREBBP, ESRRG, TEAD1, SMAD3, DDX5, HDAC4, NOTCH1, CSRNP3, EBF3, EB…	1164	624	13528	1.91837	3.65141e-07	9.36259e-09	1.93446e-07
GOTERM_BP_FAT	GO:0045893~positive regulation of transcription, DNA-dependent	84	5.14076	2.95539e-10	FOXK1, GRIP1, ARNT2, MITF, PAX6, CASK, ZEB1, PAX3, FOXO3, GLI2, HOXD10, CITED2, MLL5, SMARCD3, GATA6, POU4F2, RARB, YAP1, NR2F2, SERTAD2, RXRB, SOX11, LEF1, ARID1A, ARID1B, ASCL1, NCOA1, EP300, BPTF, HES5, JUN, ZMIZ1, HIPK2, NCOA6, SIX1, TFAP2B, ZFPM2, FOXC1, PIAS1, SMARCA4, HOXA13, ONECUT2, PPM1A, SOX4, NFYC, SOX6, NFYA, PRDM16, SOX9, PLAGL1, HOXA2, MEIS2, HAND1, C11ORF9, HOXA7, POU3F2, MAML3, T…	1164	477	13528	2.04664	1.0202e-06	2.48829e-08	5.40485e-07
GOTERM_BP_FAT	GO:0051173~positive regulation of nitrogen compound metabolic process	104	6.36475	3.05769e-10	ARNT2, CASK, FOXO3, HOXD10, CITED2, MLL5, SMARCD3, GATA6, PDGFC, RARB, MYST4, MYST3, RXRB, ARID1A, ARID1B, ASCL1, EP300, HES5, JUN, SIX1, PDGFRA, TFAP2B, PIAS1, SMARCA4, HOXA13, ONECUT2, SOX4, SOX6, SOX9, PLAGL1, HOXA2, MEIS2, HOXA7, TNKS, MAML3, TCF4, TCF3, ZNF423, NR1H3, DVL3, MLL, SMAD9, EPAS1, RFX4, KLF12, MAFB, KLF13, TGFBR1, CREBBP, ESRRG, TEAD1, SMAD3, DDX5, HDAC4, NOTCH1, CSRNP3, EBF3, EB…	1164	644	13528	1.87684	1.05551e-06	2.51313e-08	5.59194e-07
GOTERM_BP_FAT	GO:0051254~positive regulation of RNA metabolic process	84	5.14076	4.49991e-10	FOXK1, GRIP1, ARNT2, MITF, PAX6, CASK, ZEB1, PAX3, FOXO3, GLI2, HOXD10, CITED2, MLL5, SMARCD3, GATA6, POU4F2, RARB, YAP1, NR2F2, SERTAD2, RXRB, SOX11, LEF1, ARID1A, ARID1B, ASCL1, NCOA1, EP300, BPTF, HES5, JUN, ZMIZ1, HIPK2, NCOA6, SIX1, TFAP2B, ZFPM2, FOXC1, PIAS1, SMARCA4, HOXA13, ONECUT2, PPM1A, SOX4, NFYC, SOX6, NFYA, PRDM16, SOX9, PLAGL1, HOXA2, MEIS2, HAND1, C11ORF9, HOXA7, POU3F2, MAML3, T…	1164	481	13528	2.02962	1.55337e-06	3.53039e-08	8.22949e-07
GOTERM_BP_FAT	GO:0010628~positive regulation of gene expression	96	5.87515	4.7447e-10	FOXK1, GRIP1, MITF, ARNT2, PAX6, CASK, ZEB1, PAX3, FOXO3, GLI2, GLI3, HOXD10, CITED2, MLL5, SMARCD3, GATA6, POU4F2, RARB, YAP1, NR2F2, MYST4, MYST3, SERTAD2, RXRB, SOX11, LEF1, ARID1A, ARID1B, ASCL1, NCOA1, EP300, BPTF, HES5, JUN, ZMIZ1, HIPK2, NCOA6, SIX1, TFAP2B, ZFPM2, FOXC1, PIAS1, SMARCA4, HOXA13, GLIS2, ONECUT2, PPM1A, NFYC, SOX4, SOX6, NFYA, PRDM16, SOX9, PLAGL1, HOXA2, RGMB, MEIS2, HAND1,…	1164	581	13528	1.92033	1.63787e-06	3.63971e-08	8.67717e-07
GOTERM_BP_FAT	GO:0010557~positive regulation of macromolecule biosynthetic process	104	6.36475	7.38921e-10	ARNT2, CASK, FOXO3, HOXD10, CITED2, TGFB2, APOA2, MLL5, SMARCD3, GATA6, PDGFC, RARB, MYST4, MYST3, RXRB, ARID1A, ARID1B, IRS1, ASCL1, EP300, HES5, JUN, SIX1, PDGFRA, TFAP2B, PIAS1, SMARCA4, HOXA13, ONECUT2, SOX4, SOX6, SOX9, PLAGL1, HOXA2, MEIS2, HOXA7, TNKS, MAML3, TCF4, TCF3, ZNF423, NR1H3, DVL3, MLL, SMAD9, EPAS1, RFX4, KLF12, MAFB, KLF13, TGFBR1, CREBBP, ESRRG, TEAD1, SMAD3, DDX5, HDAC4, NOTC…	1164	654	13528	1.84815	2.55075e-06	5.31407e-08	1.35135e-06
GOTERM_BP_FAT	GO:0009891~positive regulation of biosynthetic process	108	6.60955	1.26527e-09	ARNT2, CASK, FOXO3, HOXD10, CITED2, TGFB2, APOA4, APOA2, MLL5, SMARCD3, GATA6, PDGFC, RARB, MYST4, MYST3, RXRB, ARID1A, ARID1B, IRS1, ASCL1, EP300, HES5, JUN, SIX1, PDGFRA, TFAP2B, PIAS1, SMARCA4, HOXA13, ONECUT2, SOX4, SOX6, SOX9, PLAGL1, HOXA2, MEIS2, HOXA7, TNKS, MAML3, TCF4, TCF3, ZNF423, NR1H3, DVL3, MLL, SMAD9, EPAS1, RFX4, KLF12, MAFB, KLF13, TGFBR1, CREBBP, ESRRG, TEAD1, SMAD3, DDX5, HDAC…	1164	695	13528	1.80601	4.36771e-06	8.91371e-08	2.31394e-06
GOTERM_BP_FAT	GO:0006357~regulation of transcription from RNA polymerase II promoter	111	6.79315	2.02093e-09	ARNT2, CBX4, CASK, FOXO3, HOXD10, CITED2, HOXC6, MAGED1, SMARCD3, GATA6, RARB, TWIST1, SATB1, RXRB, HES6, PKIA, ASCL1, UHRF1, MSX1, EP300, HES5, ZNF238, JUN, SIX1, TFAP2B, TFAP2A, ST18, SMARCA4, HOXA13, ONECUT2, SOX6, SOX9, PLAGL1, HOXA2, MEIS2, HOXA7, JUND, MAML3, TCF4, VEZF1, TCF3, NR1H3, TAF4, MLL, EPAS1, RFX4, KLF12, MAFB, KLF13, CREBBP, TEAD1, SMAD3, MED13L, FOXP1, FOXP2, CDKN1C, HDAC4, NOTC…	1164	727	13528	1.77447	6.97623e-06	1.36789e-07	3.6959e-06
GOTERM_BP_FAT	GO:0031328~positive regulation of cellular biosynthetic process	106	6.48715	2.3348e-09	ARNT2, CASK, FOXO3, HOXD10, CITED2, APOA4, APOA2, MLL5, SMARCD3, GATA6, PDGFC, RARB, MYST4, MYST3, RXRB, ARID1A, ARID1B, IRS1, ASCL1, EP300, HES5, JUN, SIX1, PDGFRA, TFAP2B, PIAS1, SMARCA4, HOXA13, ONECUT2, SOX4, SOX6, SOX9, PLAGL1, HOXA2, MEIS2, HOXA7, TNKS, MAML3, TCF4, TCF3, ZNF423, NR1H3, DVL3, MLL, SMAD9, EPAS1, RFX4, KLF12, MAFB, KLF13, TGFBR1, CREBBP, ESRRG, TEAD1, SMAD3, DDX5, HDAC4, NOTC…	1164	685	13528	1.79844	8.05968e-06	1.5207e-07	4.2699e-06
GOTERM_BP_FAT	GO:0045944~positive regulation of transcription from RNA polymerase II promoter	64	3.91677	1.09641e-07	ARNT2, MITF, PAX6, CASK, FOXO3, PAX3, ZEB1, GLI2, HOXD10, CITED2, GATA6, POU4F2, YAP1, RARB, RXRB, SOX11, LEF1, ASCL1, NCOA1, EP300, HES5, JUN, ZMIZ1, HIPK2, SIX1, NCOA6, TFAP2B, ZFPM2, FOXC1, SMARCA4, HOXA13, ONECUT2, SOX6, NFYA, SOX9, PLAGL1, HOXA2, MEIS2, HAND1, HOXA7, POU3F2, MAML3, TCF3, NR1H3, MAF, MLL, EPAS1, KLF12, RFX4, MAFB, KLF13, CREBBP, SMAD3, TEAD1, ISL1, WWTR1, HDAC4, NOTCH1, CSRNP…	1164	371	13528	2.00487	0.000378409	6.0076e-06	0.000200512
GOTERM_BP_FAT	GO:0010604~positive regulation of macromolecule metabolic process	115	7.03794	1.19404e-06	IL6ST, ARNT2, CASK, FOXO3, HOXD10, CITED2, TGFB2, APOA2, MLL5, GATA6, SMARCD3, PDGFC, RARB, MYST4, MYST3, RXRB, ARID1A, ARID1B, IRS1, ASCL1, VEGFC, EP300, HES5, JUN, SIX1, PDGFRA, TFAP2B, PIAS1, SMARCA4, HOXA13, ONECUT2, BMPR2, SOX4, SOX6, SOX9, PLAGL1, HOXA2, MEIS2, HOXA7, TNKS, FBXO4, MAML3, TCF4, TCF3, NR1H3, ZNF423, DVL3, SMAD9, MLL, EPAS1, RFX4, KLF12, MAFB, KLF13, TGFBR1, CREBBP, ESRRG, TEA…	1164	857	13528	1.55954	0.00411336	5.3529e-05	0.00218366
GOTERM_BP_FAT	GO:0006928~cell motion	87	5.32436	1.64554e-11	EDN3, MTSS1, NRP1, PLXNA2, WASF1, PAX6, L1CAM, ZEB2, PAX3, GLI2, TGFB2, NRCAM, EDNRB, APOB, APOA1, ANK3, ROBO1, CXCR4, SEMA3C, POU4F2, POU4F1, ROBO2, UNC5C, ROBO3, NR2F2, NR2F1, TWIST1, PHOX2B, EFNB3, ARHGEF7, NRXN3, ARID5B, KIF5C, NRXN1, SLIT1, SLIT2, CCNL2, CTNNA2, SLIT3, ASCL1, VEGFC, TNS1, BTG1, LYST, SIX1, CNTN2, FOXC1, CNTN4, RELN, C1ORF187, GAP43, CDK5R1, NDN, SOX1, ENPP2, ASTN1, ABI2, EPH…	1164	475	13528	2.12866	5.6804e-08	1.77513e-09	3.00938e-08
GOTERM_BP_FAT	GO:0016477~cell migration	50	3.05998	7.51133e-07	EDN3, NRP1, PLXNA2, PAX6, ZEB2, PAX3, TGFB2, NRCAM, EDNRB, APOA1, ROBO1, CXCR4, SEMA3C, POU4F1, NR2F2, TWIST1, NR2F1, PHOX2B, ARHGEF7, ARID5B, SLIT2, CTNNA2, VEGFC, ASCL1, TNS1, BTG1, LYST, SIX1, CNTN2, RELN, FOXC1, CDK5R1, NDN, SOX1, ASTN1, ABI2, VCAM1, DNER, POU3F2, CLASP2, DCX, PPAP2B, DCLK1, PLAT, TGFBR1, ISL1, COL5A1, LAMA1, FYN, TGFBR3	1164	276	13528	2.10543	0.00258955	3.6012e-05	0.00137367
GOTERM_BP_FAT	GO:0051674~localization of cell	51	3.12118	7.57507e-06	EDN3, NRP1, PLXNA2, PAX6, ZEB2, PAX3, TGFB2, NRCAM, EDNRB, APOB, APOA1, ROBO1, CXCR4, SEMA3C, POU4F1, NR2F2, TWIST1, NR2F1, PHOX2B, ARHGEF7, ARID5B, SLIT2, CTNNA2, VEGFC, ASCL1, TNS1, BTG1, LYST, SIX1, CNTN2, RELN, FOXC1, CDK5R1, NDN, SOX1, ASTN1, ABI2, VCAM1, DNER, POU3F2, CLASP2, DCX, PPAP2B, DCLK1, PLAT, TGFBR1, ISL1, COL5A1, LAMA1, FYN, TGFBR3	1164	307	13528	1.93069	0.0258103	0.000281135	0.0138525
GOTERM_BP_FAT	GO:0048870~cell motility	51	3.12118	7.57507e-06	EDN3, NRP1, PLXNA2, PAX6, ZEB2, PAX3, TGFB2, NRCAM, EDNRB, APOB, APOA1, ROBO1, CXCR4, SEMA3C, POU4F1, NR2F2, TWIST1, NR2F1, PHOX2B, ARHGEF7, ARID5B, SLIT2, CTNNA2, VEGFC, ASCL1, TNS1, BTG1, LYST, SIX1, CNTN2, RELN, FOXC1, CDK5R1, NDN, SOX1, ASTN1, ABI2, VCAM1, DNER, POU3F2, CLASP2, DCX, PPAP2B, DCLK1, PLAT, TGFBR1, ISL1, COL5A1, LAMA1, FYN, TGFBR3	1164	307	13528	1.93069	0.0258103	0.000281135	0.0138525
GOTERM_BP_FAT	GO:0060284~regulation of cell development	55	3.36597	3.55253e-14	NOG, LZTS1, NRP1, INS-IGF2, PAX6, LRRC4C, GLI2, TGFB2, NRCAM, METRN, ROBO1, CDK5RAP3, ROBO2, BOC, CHRNA3, PHOX2B, PLXNB2, DLL3, DLL1, SLIT2, VEGFC, MIB1, ASCL1, SERPINF1, HES5, BTG1, HOXD3, SIX1, CNTN4, IRX3, CDK5R1, TTC3, EPHB2, HOXA2, BCL2, NUMB, POU3F2, NEFL, NEFM, TBX3, MAP1B, SMAD3, IGF2, ISL1, RUFY3, NTRK3, HDAC4, NOTCH1, NTRK2, NEUROD1, TGFBR3, PBX1, ID4, IGFBP3, ZFHX3, CACNA1A	1164	205	13528	3.1181	1.2264e-10	5.11002e-12	6.49703e-11
GOTERM_BP_FAT	GO:0045664~regulation of neuron differentiation	42	2.57038	1.55392e-13	IRX3, NOG, CDK5R1, LZTS1, NRP1, PAX6, LRRC4C, GLI2, TTC3, EPHB2, NRCAM, HOXA2, METRN, ROBO1, BCL2, NUMB, ROBO2, POU3F2, CDK5RAP3, NEFL, NEFM, CHRNA3, PHOX2B, PLXNB2, MAP1B, DLL1, ISL1, SLIT2, RUFY3, NTRK3, MIB1, ASCL1, NOTCH1, HES5, HOXD3, NTRK2, SIX1, NEUROD1, PBX1, CNTN4, ID4, CACNA1A	1164	133	13528	3.6701	5.36549e-10	1.98722e-11	2.8425e-10
GOTERM_BP_FAT	GO:0050767~regulation of neurogenesis	45	2.75398	6.75418e-12	IRX3, NOG, CDK5R1, LZTS1, NRP1, PAX6, LRRC4C, GLI2, TTC3, EPHB2, NRCAM, HOXA2, METRN, ROBO1, BCL2, NUMB, ROBO2, POU3F2, CDK5RAP3, NEFL, NEFM, CHRNA3, PHOX2B, PLXNB2, MAP1B, DLL3, DLL1, ISL1, SLIT2, RUFY3, NTRK3, MIB1, VEGFC, ASCL1, NOTCH1, SERPINF1, HES5, HOXD3, NTRK2, SIX1, NEUROD1, PBX1, CNTN4, ID4, CACNA1A	1164	166	13528	3.15054	2.33153e-08	7.52108e-10	1.23521e-08
GOTERM_BP_FAT	GO:0051960~regulation of nervous system development	47	2.87638	9.76201e-11	IRX3, NOG, CDK5R1, LZTS1, NRP1, PAX6, LRRC4C, GLI2, TTC3, EPHB2, NRCAM, HOXA2, METRN, C11ORF9, ROBO1, BCL2, NUMB, ROBO2, POU3F2, CDK5RAP3, NEFL, SNAP25, NEFM, CHRNA3, PHOX2B, PLXNB2, MAP1B, DLL3, DLL1, ISL1, SLIT2, RUFY3, NTRK3, MIB1, VEGFC, ASCL1, NOTCH1, SERPINF1, HES5, HOXD3, NTRK2, SIX1, NEUROD1, PBX1, CNTN4, ID4, CACNA1A	1164	192	13528	2.84497	3.36985e-07	8.86802e-09	1.78529e-07
GOTERM_BP_FAT	GO:0045597~positive regulation of cell differentiation	47	2.87638	3.90667e-08	IRX3, INS-IGF2, IL6ST, PAX6, BMPR2, JAG1, FOXO3, GLI2, GLI3, EPHB2, TGFB2, NRCAM, ACVR1B, METRN, APOB, ROBO1, GATA6, BCL2, JUND, NUMB, POU4F2, ROBO2, NEFL, BOC, PHOX2B, SMAD9, PLXNB2, MAP1B, DLL3, SMAD3, IGF2, SLIT2, NTRK3, VEGFC, ACVR2A, ACVR2B, NOTCH1, SERPINF1, ID2, BTG1, JUN, HOXD3, NPPC, NEUROD1, GNAS, BMPR1B, ZFHX3, IGFBP3	1164	229	13528	2.3853	0.000134849	2.28573e-06	7.14456e-05
GOTERM_BP_FAT	GO:0010769~regulation of cell morphogenesis involved in differentiation	23	1.40759	3.00484e-07	NRP1, LZTS1, PLXNB2, MAP1B, SMAD3, LRRC4C, SLIT2, RUFY3, TTC3, TGFB2, EPHB2, NRCAM, NTRK3, METRN, ROBO1, NUMB, TGFBR3, ROBO2, POU3F2, NEFL, CHRNA3, CACNA1A, NEFM	1164	77	13528	3.4715	0.00103673	1.50328e-05	0.000549528
GOTERM_BP_FAT	GO:0051094~positive regulation of developmental process	49	2.99878	2.20704e-06	INS-IGF2, FGF9, IL6ST, PAX6, FOXO3, JAG1, GLI2, GLI3, TGFB2, NRCAM, ACVR1B, METRN, APOB, GATA6, ROBO1, RHOB, POU4F2, ROBO2, BOC, PHOX2B, PLXNB2, DLL3, SLIT2, VEGFC, ACVR2A, ACVR2B, SERPINF1, BTG1, HOXD3, JUN, NPPC, GNAS, IRX3, BMPR2, EPHB2, BCL2, JUND, NUMB, NEFL, SMAD9, MAP1B, SMAD3, IGF2, NTRK3, NOTCH1, ID2, NEUROD1, BMPR1B, IGFBP3, ZFHX3	1164	278	13528	2.04848	0.00758976	9.52294e-05	0.00403619
GOTERM_BP_FAT	GO:0031344~regulation of cell projection organization	23	1.40759	4.36562e-06	NRP1, LZTS1, PLXNB2, TGFBR1, MAP1B, LRRC4C, SLIT2, RUFY3, EPHB2, NRCAM, NTRK3, METRN, ROBO1, NUMB, NTRK2, ROBO2, POU3F2, CDC42EP4, NEFL, CHRNA3, CACNA1A, NEFM, CDC42EP5	1164	89	13528	3.00344	0.0149572	0.000173205	0.0079836
GOTERM_BP_FAT	GO:0010975~regulation of neuron projection development	20	1.22399	4.44279e-06	NRP1, LZTS1, PLXNB2, MAP1B, LRRC4C, SLIT2, RUFY3, EPHB2, NRCAM, NTRK3, METRN, ROBO1, NUMB, NTRK2, ROBO2, POU3F2, NEFL, CHRNA3, CACNA1A, NEFM	1164	70	13528	3.32057	0.0152195	0.000174264	0.00812471
GOTERM_BP_FAT	GO:0022604~regulation of cell morphogenesis	29	1.77479	5.065e-06	NRP1, LZTS1, LRRC4C, RHOU, TTC3, EPHB2, TGFB2, NRCAM, METRN, ROBO1, NUMB, ROBO2, POU3F2, CDC42EP4, NEFL, CHRNA3, NEFM, CDC42EP5, PLXNB2, MAP1B, SMAD3, GAS2, RUFY3, SLIT2, NTRK3, FYN, GRLF1, TGFBR3, CACNA1A	1164	131	13528	2.57281	0.0173325	0.000196435	0.00926254
GOTERM_BP_FAT	GO:0010720~positive regulation of cell development	18	1.10159	5.48752e-05	PLXNB2, MAP1B, DLL3, PAX6, SMAD3, SLIT2, TGFB2, EPHB2, NTRK3, VEGFC, NOTCH1, METRN, SERPINF1, ROBO1, BCL2, NUMB, ROBO2, NEFL	1164	69	13528	3.03182	0.172573	0.00170516	0.100309
GOTERM_BP_FAT	GO:0050770~regulation of axonogenesis	16	0.979192	6.59392e-05	NRP1, PLXNB2, MAP1B, LRRC4C, RUFY3, SLIT2, EPHB2, NTRK3, NRCAM, METRN, ROBO1, ROBO2, POU3F2, NEFL, CACNA1A, NEFM	1164	57	13528	3.26231	0.203581	0.00201239	0.120522
GOTERM_BP_FAT	GO:0050769~positive regulation of neurogenesis	15	0.917993	0.000372895	PLXNB2, MAP1B, DLL3, PAX6, SLIT2, EPHB2, NTRK3, VEGFC, NOTCH1, METRN, SERPINF1, ROBO1, NUMB, ROBO2, NEFL	1164	59	13528	2.95474	0.724032	0.00942204	0.67976
GOTERM_BP_FAT	GO:0031346~positive regulation of cell projection organization	12	0.734394	0.00174701	NTRK3, METRN, ROBO1, PLXNB2, TGFBR1, NUMB, MAP1B, ROBO2, CDC42EP4, NEFL, SLIT2, CDC42EP5	1164	47	13528	2.96732	0.997609	0.0359204	3.14715
GOTERM_BP_FAT	GO:0050772~positive regulation of axonogenesis	8	0.489596	0.00411492	NTRK3, METRN, ROBO1, PLXNB2, MAP1B, ROBO2, NEFL, SLIT2	1164	25	13528	3.71904	0.999999	0.0721784	7.26362
GOTERM_BP_FAT	GO:0007423~sensory organ development	55	3.36597	4.42693e-12	NOG, FGF9, MITF, PAX6, PRRX1, SOBP, JAG1, ZEB1, ZIC1, GLI3, TGFB2, POU4F2, CEP290, RARB, RING1, DLL1, GPR98, ASCL1, DDR1, HES5, SIX1, PDGFRA, FOXC1, CUX1, RBP4, IRX5, TSHZ1, SOX1, TH, ABI2, NFYC, COL2A1, NHS, EPHB1, EPHB2, HOXA2, MEIS2, CHD7, CRB1, BCL2, COL8A2, MAF, MAFB, FZD3, GAS1, COL5A1, FOXP2, CDKN1B, NTRK2, GRLF1, GDF11, NEUROD1, BMPR1B, MAB21L1, MAB21L2	1164	229	13528	2.79131	1.52817e-08	5.09389e-10	8.09598e-09
GOTERM_BP_FAT	GO:0001654~eye development	34	2.08078	1.41391e-08	RBP4, IRX5, SOX1, MITF, TH, PAX6, NFYC, ABI2, ZEB1, NHS, GLI3, EPHB1, EPHB2, TGFB2, MEIS2, CHD7, CRB1, CEP290, POU4F2, RARB, COL8A2, MAF, RING1, GAS1, COL5A1, FOXP2, NTRK2, GRLF1, GDF11, NEUROD1, FOXC1, BMPR1B, MAB21L1, MAB21L2	1164	132	13528	2.99354	4.88069e-05	8.56282e-07	2.58577e-05
GOTERM_BP_FAT	GO:0043010~camera-type eye development	27	1.65239	8.61466e-07	RBP4, IRX5, SOX1, MITF, TH, PAX6, ABI2, NFYC, ZEB1, NHS, GLI3, EPHB1, EPHB2, CHD7, POU4F2, COL8A2, MAF, RING1, GAS1, FOXP2, GRLF1, GDF11, NEUROD1, FOXC1, MAB21L1, BMPR1B, MAB21L2	1164	107	13528	2.93265	0.00296937	4.01854e-05	0.00157545
GOTERM_BP_FAT	GO:0048592~eye morphogenesis	18	1.10159	5.48752e-05	RBP4, IRX5, SOX1, TH, RING1, PAX6, GAS1, ZEB1, GLI3, COL5A1, EPHB1, EPHB2, CRB1, NTRK2, GDF11, CEP290, RARB, COL8A2	1164	69	13528	3.03182	0.172573	0.00170516	0.100309
GOTERM_BP_FAT	GO:0048593~camera-type eye morphogenesis	11	0.673195	0.00351512	RBP4, IRX5, SOX1, TH, GDF11, RING1, ZEB1, GLI3, COL8A2, EPHB1, EPHB2	1164	44	13528	2.9055	0.999995	0.0642658	6.23684
GOTERM_BP_FAT	GO:0035295~tube development	50	3.05998	3.69622e-10	NOG, NRP1, FGF9, ZEB2, PAX3, GLI2, GLI3, ZIC2, EDNRA, GPC3, GATA6, CXCR4, ROBO2, RARB, TWIST1, VANGL2, MGP, SLIT2, MIB1, ACVR2B, EP300, TIMELESS, SIX1, PDGFRA, TFAP2A, ZFPM2, FOXC1, CUX1, WNT5A, RBP4, BMPR2, HECA, SEMA5A, HAND1, HOXA5, CRISPLD2, BCL2, HS6ST1, TBX3, EPAS1, TGFBR1, FZD3, FOXP1, FOXP2, ATP7A, NOTCH1, GRLF1, GDF11, PBX1, PTCH1	1164	220	13528	2.64136	1.27594e-06	2.96729e-08	6.7597e-07
GOTERM_BP_FAT	GO:0060541~respiratory system development	25	1.52999	1.17907e-05	WNT5A, RBP4, FGF9, BMPR2, GLI2, GLI3, CHD7, CRISPLD2, GATA6, HOXA5, HS6ST1, EPAS1, TGFBR1, MGP, FOXP1, FOXP2, ATP7A, ASCL1, NOTCH1, ACVR2B, EP300, TIMELESS, PDGFRA, ZFPM2, CUX1	1164	108	13528	2.69028	0.0398846	0.000428348	0.0215608
GOTERM_BP_FAT	GO:0030323~respiratory tube development	24	1.46879	1.38385e-05	WNT5A, RBP4, EPAS1, FGF9, TGFBR1, BMPR2, MGP, GLI2, GLI3, HECA, FOXP1, FOXP2, ATP7A, ACVR2B, NOTCH1, EP300, TIMELESS, HOXA5, GATA6, CRISPLD2, PDGFRA, ZFPM2, HS6ST1, CUX1	1164	102	13528	2.73459	0.0466476	0.000487337	0.0253049
GOTERM_BP_FAT	GO:0030324~lung development	23	1.40759	2.69465e-05	WNT5A, RBP4, EPAS1, FGF9, TGFBR1, BMPR2, MGP, GLI2, GLI3, FOXP1, FOXP2, ATP7A, ACVR2B, NOTCH1, EP300, TIMELESS, HOXA5, CRISPLD2, GATA6, PDGFRA, ZFPM2, HS6ST1, CUX1	1164	99	13528	2.70006	0.0888254	0.00089403	0.0492687
GOTERM_BP_FAT	GO:0016481~negative regulation of transcription	74	4.52876	1.65641e-07	FOXK1, CBX4, ZEB2, PAX3, ZEB1, GLI2, RBM9, PDCD4, GLI3, CBFA2T2, CBX5, CITED2, HEY1, ATP8B1, POU4F2, RARB, NR2F2, BCL7A, MYST4, MYST3, TWIST1, NR2F1, SATB1, CTBP1, ARID5B, ZHX1, LEF1, SPEN, PKIA, MSX1, HES5, BPTF, ZNF238, TIMELESS, HIPK2, ZFPM2, ST18, CUX2, CUX1, LCOR, SMARCA4, ING4, GLIS2, SOX6, ZBTB16, PRDM16, SOX9, HIC2, HOXA2, MEIS2, HAND1, HOXA7, TCF4, ZNF423, CREBZF, TBX3, KLF12, FZD1, SMAD…	1164	459	13528	1.8737	0.000571631	8.66351e-06	0.000302927
GOTERM_BP_FAT	GO:0010629~negative regulation of gene expression	78	4.77356	4.03416e-07	FOXK1, CBX4, ZEB2, PAX3, ZEB1, GLI2, RBM9, PDCD4, GLI3, CBFA2T2, CBX5, CITED2, HEY1, ATP8B1, POU4F2, RARB, NR2F2, BCL7A, MYST4, MYST3, TWIST1, NR2F1, SATB1, CTBP1, ARID5B, ZHX1, LEF1, SPEN, PKIA, MSX1, HES5, BPTF, ZNF238, TIMELESS, HIPK2, ZFPM2, ST18, CUX2, CUX1, LCOR, EIF2C4, SMARCA4, ING4, GLIS2, SOX6, ZBTB16, PRDM16, SOX9, HIC2, HOXA2, MEIS2, TNRC6C, HAND1, HOXA7, TNRC6B, TCF4, ZNF423, CREBZF,…	1164	504	13528	1.79864	0.00139162	1.96138e-05	0.00073777
GOTERM_BP_FAT	GO:0045934~negative regulation of nucleobase, nucleoside, nucleotide and nucleic acid metabolic process	78	4.77356	7.62174e-07	FOXK1, CBX4, ZEB2, TERF2IP, PAX3, ZEB1, GLI2, RBM9, PDCD4, GLI3, CBFA2T2, CBX5, CITED2, EDNRA, HEY1, ATP8B1, POU4F2, RARB, NR2F2, BCL7A, MYST4, MYST3, TWIST1, NR2F1, SATB1, CTBP1, ARID5B, ZHX1, LEF1, SPEN, PKIA, MSX1, TIMELESS, HES5, BPTF, ZNF238, HIPK2, NPPC, ZFPM2, ST18, CUX2, CUX1, LCOR, SMARCA4, ING4, GLIS2, SOX6, ZBTB16, PRDM16, SOX9, HIC2, HOXA2, MEIS2, HAND1, HOXA7, TCF4, ERCC1, ZNF423, CR…	1164	512	13528	1.77054	0.00262757	3.60408e-05	0.00139386
GOTERM_BP_FAT	GO:0031327~negative regulation of cellular biosynthetic process	83	5.07956	1.07095e-06	FOXK1, INS-IGF2, CBX4, ZEB2, ZEB1, PAX3, GLI2, RBM9, PDCD4, GLI3, CBFA2T2, CBX5, CITED2, EDNRA, HEY1, ATP8B1, POU4F2, RARB, NR2F2, BCL7A, MYST4, MYST3, TWIST1, NR2F1, SATB1, CTBP1, ARID5B, ZHX1, LEF1, ANKHD1-EIF4EBP3, SPEN, PKIA, EIF2AK1, MSX1, TIMELESS, ZNF238, HES5, BPTF, HIPK2, MGEA5, ZFPM2, ST18, CUX2, CUX1, LCOR, EIF2C4, SMARCA4, ING4, GLIS2, SOX6, ZBTB16, PRDM16, SOX9, HIC2, HOXA2, MEIS2, H…	1164	561	13528	1.71947	0.00369008	4.86423e-05	0.00195854
GOTERM_BP_FAT	GO:0051172~negative regulation of nitrogen compound metabolic process	78	4.77356	1.28838e-06	FOXK1, CBX4, ZEB2, TERF2IP, PAX3, ZEB1, GLI2, RBM9, PDCD4, GLI3, CBFA2T2, CBX5, CITED2, EDNRA, HEY1, ATP8B1, POU4F2, RARB, NR2F2, BCL7A, MYST4, MYST3, TWIST1, NR2F1, SATB1, CTBP1, ARID5B, ZHX1, LEF1, SPEN, PKIA, MSX1, TIMELESS, HES5, BPTF, ZNF238, HIPK2, NPPC, ZFPM2, ST18, CUX2, CUX1, LCOR, SMARCA4, ING4, GLIS2, SOX6, ZBTB16, PRDM16, SOX9, HIC2, HOXA2, MEIS2, HAND1, HOXA7, TCF4, ERCC1, ZNF423, CR…	1164	519	13528	1.74666	0.00443762	5.70175e-05	0.00235618
GOTERM_BP_FAT	GO:0009890~negative regulation of biosynthetic process	83	5.07956	2.50937e-06	FOXK1, INS-IGF2, CBX4, ZEB2, ZEB1, PAX3, GLI2, RBM9, PDCD4, GLI3, CBFA2T2, CBX5, CITED2, EDNRA, HEY1, ATP8B1, POU4F2, RARB, NR2F2, BCL7A, MYST4, MYST3, TWIST1, NR2F1, SATB1, CTBP1, ARID5B, ZHX1, LEF1, ANKHD1-EIF4EBP3, SPEN, PKIA, EIF2AK1, MSX1, TIMELESS, ZNF238, HES5, BPTF, HIPK2, MGEA5, ZFPM2, ST18, CUX2, CUX1, LCOR, EIF2C4, SMARCA4, ING4, GLIS2, SOX6, ZBTB16, PRDM16, SOX9, HIC2, HOXA2, MEIS2, H…	1164	573	13528	1.68346	0.00862495	0.000106937	0.00458907
GOTERM_BP_FAT	GO:0045892~negative regulation of transcription, DNA-dependent	58	3.54957	3.05995e-06	FOXK1, CBX4, PAX3, ZEB1, GLI2, CBFA2T2, CITED2, CBX5, HEY1, POU4F2, RARB, NR2F2, TWIST1, NR2F1, SATB1, CTBP1, ARID5B, ZHX1, LEF1, SPEN, PKIA, MSX1, HES5, BPTF, ZNF238, HIPK2, ZFPM2, CUX2, ST18, LCOR, CUX1, SMARCA4, ING4, SOX6, ZBTB16, SOX9, PRDM16, HIC2, HOXA2, MEIS2, HAND1, HOXA7, TCF4, KLF12, TBX3, SMAD3, SNAI2, WWTR1, FOXP1, FOXP2, CDKN1C, HDAC4, CDKN1B, ID2, TRPS1, SMARCC2, RBM15, ZFHX3	1164	356	13528	1.89347	0.0105074	0.000128809	0.00559593
GOTERM_BP_FAT	GO:0010558~negative regulation of macromolecule biosynthetic process	79	4.83476	5.15389e-06	FOXK1, CBX4, ZEB2, PAX3, ZEB1, GLI2, RBM9, PDCD4, GLI3, CBFA2T2, CBX5, CITED2, HEY1, ATP8B1, POU4F2, RARB, NR2F2, BCL7A, MYST4, MYST3, TWIST1, NR2F1, SATB1, CTBP1, ARID5B, ZHX1, LEF1, ANKHD1-EIF4EBP3, SPEN, PKIA, EIF2AK1, MSX1, TIMELESS, HES5, BPTF, ZNF238, HIPK2, MGEA5, ZFPM2, ST18, CUX2, CUX1, LCOR, EIF2C4, SMARCA4, ING4, GLIS2, SOX6, ZBTB16, PRDM16, SOX9, HIC2, HOXA2, MEIS2, HAND1, HOXA7, TCF4…	1164	547	13528	1.6785	0.0176339	0.000197661	0.00942507
GOTERM_BP_FAT	GO:0051253~negative regulation of RNA metabolic process	58	3.54957	5.17895e-06	FOXK1, CBX4, PAX3, ZEB1, GLI2, CBFA2T2, CITED2, CBX5, HEY1, POU4F2, RARB, NR2F2, TWIST1, NR2F1, SATB1, CTBP1, ARID5B, ZHX1, LEF1, SPEN, PKIA, MSX1, HES5, BPTF, ZNF238, HIPK2, ZFPM2, CUX2, ST18, LCOR, CUX1, SMARCA4, ING4, SOX6, ZBTB16, SOX9, PRDM16, HIC2, HOXA2, MEIS2, HAND1, HOXA7, TCF4, KLF12, TBX3, SMAD3, SNAI2, WWTR1, FOXP1, FOXP2, CDKN1C, HDAC4, CDKN1B, ID2, TRPS1, SMARCC2, RBM15, ZFHX3	1164	362	13528	1.86209	0.0177189	0.00019644	0.00947091
GOTERM_BP_FAT	GO:0000122~negative regulation of transcription from RNA polymerase II promoter	43	2.63158	8.25052e-05	CBX4, SOX6, ZEB1, PAX3, PRDM16, GLI2, CITED2, HOXA2, MEIS2, HEY1, HAND1, HOXA7, POU4F2, RARB, TCF4, NR2F2, NR2F1, TWIST1, SATB1, CTBP1, KLF12, SMAD3, LEF1, SNAI2, WWTR1, PKIA, FOXP1, FOXP2, CDKN1C, HDAC4, MSX1, BPTF, ID2, ZNF238, HES5, HIPK2, ZFPM2, ST18, LCOR, CUX1, RBM15, ZFHX3, SMARCA4	1164	266	13528	1.87874	0.24785	0.0024314	0.150779
GOTERM_BP_FAT	GO:0010605~negative regulation of macromolecule metabolic process	93	5.69155	0.000130535	FOXK1, INS-IGF2, CBX4, ZEB2, TERF2IP, ZEB1, PAX3, GLI2, RBM9, PDCD4, CBFA2T2, GLI3, CBX5, CITED2, APOA4, HEY1, ATP8B1, POU4F2, RARB, NR2F2, BCL7A, MYST4, MYST3, NR2F1, TWIST1, SATB1, CTBP1, ARID5B, ZHX1, LEF1, ANKHD1-EIF4EBP3, SERPING1, SPEN, PKIA, EIF2AK1, MSX1, TIMELESS, ZNF238, BPTF, HES5, JUN, HIPK2, MGEA5, NPPC, ZFPM2, ST18, CUX2, CUX1, LCOR, EIF2C4, SMARCA4, ING4, GLIS2, SOX6, ZBTB16, PRDM1…	1164	734	13528	1.47254	0.362777	0.00357008	0.238454
GOTERM_BP_FAT	GO:0001944~vasculature development	48	2.93758	2.55672e-07	NRP1, FGF9, COL3A1, PRRX1, JAG1, CITED2, TGFB2, ZFP36L1, SEMA5A, EDNRA, APOB, CHD7, HOXA3, HEY1, HAND1, CXCR4, ROBO1, RHOB, SEMA3C, QKI, HS6ST1, ANGPT1, NR2F2, VEZF1, FIGF, PPAP2B, PLAT, EPAS1, TBX3, TGFBR1, EFNB2, COL15A1, COL5A1, SLIT2, ATP7A, MIB1, VEGFC, LAMA4, NOTCH1, ZMIZ1, JUN, NTRK2, COL1A2, TGFBR3, ZFPM2, FOXC1, COL1A1, SMARCA4	1164	251	13528	2.22253	0.000882192	1.2979e-05	0.000467576
GOTERM_BP_FAT	GO:0001568~blood vessel development	47	2.87638	3.1586e-07	NRP1, FGF9, COL3A1, PRRX1, JAG1, CITED2, TGFB2, ZFP36L1, SEMA5A, EDNRA, APOB, CHD7, HOXA3, HEY1, HAND1, CXCR4, ROBO1, RHOB, SEMA3C, QKI, HS6ST1, ANGPT1, NR2F2, VEZF1, FIGF, PPAP2B, PLAT, EPAS1, TBX3, TGFBR1, COL15A1, COL5A1, SLIT2, ATP7A, MIB1, VEGFC, LAMA4, NOTCH1, ZMIZ1, JUN, NTRK2, COL1A2, TGFBR3, ZFPM2, FOXC1, COL1A1, SMARCA4	1164	245	13528	2.22953	0.00108975	1.55763e-05	0.000577646
GOTERM_BP_FAT	GO:0048514~blood vessel morphogenesis	37	2.26438	5.1759e-05	NRP1, FGF9, PRRX1, JAG1, CITED2, TGFB2, ZFP36L1, SEMA5A, EDNRA, APOB, HOXA3, HAND1, HEY1, CXCR4, ROBO1, RHOB, QKI, SEMA3C, ANGPT1, HS6ST1, NR2F2, VEZF1, FIGF, PLAT, EPAS1, TGFBR1, COL15A1, SLIT2, ATP7A, VEGFC, NOTCH1, ZMIZ1, JUN, NTRK2, ZFPM2, FOXC1, SMARCA4	1164	211	13528	2.03798	0.163624	0.00163789	0.0946152
GOTERM_BP_FAT	GO:0008038~neuron recognition	11	0.673195	3.09905e-06	NRCAM, CDK5R1, NRP1, EFNB3, OPCML, NDN, DYNLL2, CELSR3, CNTN4, GAP43, SLIT2	1164	21	13528	6.08771	0.0106409	0.000128882	0.00566743
GOTERM_BP_FAT	GO:0007413~axonal fasciculation	6	0.367197	0.000812219	NRCAM, CDK5R1, NRP1, NDN, CELSR3, CNTN4	1164	10	13528	6.9732	0.939488	0.0189002	1.47501
GOTERM_BP_FAT	GO:0008037~cell recognition	13	0.795594	0.00209126	CDK5R1, NRP1, NDN, OPCML, EFNB3, CADM1, CELSR3, COLEC12, SLIT2, NRCAM, DYNLL2, CNTN4, GAP43	1164	55	13528	2.74702	0.999273	0.0423501	3.75617
GOTERM_BP_FAT	GO:0051270~regulation of cell motion	37	2.26438	6.94477e-06	EDN3, NRP1, ERBB4, ENPP2, INS-IGF2, IL6ST, ONECUT2, PAX6, TAC1, JAG1, CITED2, TGFB2, MIA3, ARHGAP5, NISCH, CXCR4, BCL2, GAB1, UNC5C, PIK3R1, TGFBR1, SMAD3, IGF2, IRS1, VASH1, BBS1, BBS2, LAMA1, VEGFC, SPAG9, LAMA4, CDKN1B, PDGFRA, TGFBR3, SST, IGFBP3, IGFBP5, HDAC6	1164	193	13528	2.22805	0.0236884	0.000260547	0.0126999
GOTERM_BP_FAT	GO:0040012~regulation of locomotion	35	2.14198	3.81793e-05	EDN3, ERBB4, ENPP2, INS-IGF2, IL6ST, ONECUT2, PAX6, TAC1, JAG1, CITED2, TGFB2, MIA3, ARHGAP5, NISCH, CXCR4, BCL2, GAB1, UNC5C, PIK3R1, SMAD3, IGF2, IRS1, SLIT2, VASH1, BBS1, BBS2, LAMA1, VEGFC, SPAG9, LAMA4, PDGFRA, TGFBR3, SST, IGFBP3, IGFBP5, HDAC6	1164	192	13528	2.11859	0.123481	0.0012426	0.0697997
GOTERM_BP_FAT	GO:0030334~regulation of cell migration	32	1.95838	4.13593e-05	EDN3, ERBB4, ENPP2, IL6ST, INS-IGF2, ONECUT2, PAX6, TAC1, JAG1, CITED2, TGFB2, MIA3, NISCH, ARHGAP5, CXCR4, BCL2, GAB1, UNC5C, PIK3R1, SMAD3, IGF2, IRS1, VASH1, LAMA1, VEGFC, SPAG9, LAMA4, PDGFRA, TGFBR3, SST, IGFBP3, IGFBP5, HDAC6	1164	169	13528	2.20061	0.133051	0.00132112	0.0756114
GOTERM_BP_FAT	GO:0030335~positive regulation of cell migration	17	1.04039	0.00351619	EDN3, ERBB4, INS-IGF2, IL6ST, ONECUT2, SMAD3, TAC1, IGF2, IRS1, TGFB2, VEGFC, SPAG9, MIA3, ARHGAP5, BCL2, PDGFRA, PIK3R1, HDAC6	1164	89	13528	2.21993	0.999995	0.0639468	6.23868
GOTERM_BP_FAT	GO:0040017~positive regulation of locomotion	18	1.10159	0.0039252	EDN3, ERBB4, INS-IGF2, IL6ST, ONECUT2, SMAD3, TAC1, IGF2, IRS1, SLIT2, TGFB2, VEGFC, SPAG9, MIA3, ARHGAP5, BCL2, PDGFRA, PIK3R1, HDAC6	1164	98	13528	2.13465	0.999999	0.0693137	6.94
GOTERM_BP_FAT	GO:0051272~positive regulation of cell motion	18	1.10159	0.0039252	EDN3, ERBB4, INS-IGF2, IL6ST, TGFBR1, ONECUT2, SMAD3, TAC1, IGF2, IRS1, TGFB2, VEGFC, SPAG9, MIA3, ARHGAP5, BCL2, PDGFRA, PIK3R1, HDAC6	1164	98	13528	2.13465	0.999999	0.0693137	6.94
GOTERM_BP_FAT	GO:0035239~tube morphogenesis	26	1.59119	6.85457e-05	NRP1, ZEB2, PAX3, GLI2, GLI3, ZIC2, EDNRA, SEMA5A, GPC3, HAND1, CXCR4, HOXA5, BCL2, TWIST1, TBX3, VANGL2, MGP, FZD3, MIB1, NOTCH1, TIMELESS, SIX1, GRLF1, TFAP2A, PTCH1, PBX1	1164	127	13528	2.37931	0.210715	0.00207353	0.125283
GOTERM_BP_FAT	GO:0001763~morphogenesis of a branching structure	17	1.04039	0.000453809	NRP1, TBX3, CTNND2, MGP, GLI2, GLI3, EDNRA, SEMA5A, NOTCH1, EPHA7, GPC3, TIMELESS, CXCR4, HOXA5, BCL2, SIX1, PBX1	1164	74	13528	2.66992	0.79131	0.0112902	0.826683
GOTERM_BP_FAT	GO:0048754~branching morphogenesis of a tube	15	0.917993	0.00105223	NRP1, TBX3, MGP, GLI2, GLI3, EDNRA, SEMA5A, NOTCH1, GPC3, TIMELESS, HOXA5, CXCR4, BCL2, SIX1, PBX1	1164	65	13528	2.682	0.973595	0.0234732	1.90693
GOTERM_BP_FAT	GO:0060348~bone development	25	1.52999	0.000109853	NOG, FGF9, INS-IGF2, COL2A1, GLI2, SOX9, AHSG, HOXA2, BCL2, JUND, PTN, AXIN2, GHR, SMAD3, MGP, IGF2, WWTR1, SOST, GNAS, FOXC1, COL1A1, EXT1, IGFBP3, BMP5, CDH11, IGFBP5	1164	123	13528	2.36219	0.315613	0.00310363	0.200709
GOTERM_BP_FAT	GO:0001503~ossification	23	1.40759	0.000280632	NOG, INS-IGF2, FGF9, SMAD3, MGP, IGF2, COL2A1, WWTR1, GLI2, AHSG, HOXA2, SOST, BCL2, JUND, PTN, GNAS, FOXC1, COL1A1, AXIN2, EXT1, IGFBP3, BMP5, IGFBP5, CDH11	1164	115	13528	2.3244	0.620491	0.00731311	0.51198
GOTERM_BP_FAT	GO:0001649~osteoblast differentiation	11	0.673195	0.00243925	HOXA2, NOG, FGF9, INS-IGF2, JUND, SMAD3, IGF2, COL1A1, WWTR1, GLI2, IGFBP3, IGFBP5	1164	42	13528	3.04386	0.999782	0.047833	4.3681
GOTERM_BP_FAT	GO:0048729~tissue morphogenesis	40	2.44798	5.11426e-08	BMPR2, ZEB2, PAX3, JAG1, GLI2, GLI3, TGFB2, ZIC2, GPC3, WNT3, HAND1, HOXA5, BCL2, TWIST1, TBX3, VANGL2, SMAD3, LEF1, PCDH8, FZD3, SLIT2, ATP7A, NOTCH2, MIB1, LAMA1, VEGFC, NOTCH1, HOXB2, TIMELESS, FREM2, SIX1, COL1A2, GRLF1, TGFBR3, TFAP2A, PBX1, FOXC1, PTCH1, COL1A1, SMARCA4	1164	180	13528	2.58267	0.000176529	2.89416e-06	9.35301e-05
GOTERM_BP_FAT	GO:0002009~morphogenesis of an epithelium	25	1.52999	3.43884e-06	ZEB2, PAX3, JAG1, GLI2, GLI3, ZIC2, GPC3, HOXA5, BCL2, TWIST1, VANGL2, FZD3, PCDH8, VEGFC, LAMA1, MIB1, NOTCH2, HOXB2, TIMELESS, FREM2, SIX1, GRLF1, TFAP2A, PTCH1, PBX1	1164	101	13528	2.87673	0.0118007	0.000139648	0.0062888
GOTERM_BP_FAT	GO:0035239~tube morphogenesis	26	1.59119	6.85457e-05	NRP1, ZEB2, PAX3, GLI2, GLI3, ZIC2, EDNRA, SEMA5A, GPC3, HAND1, CXCR4, HOXA5, BCL2, TWIST1, TBX3, VANGL2, MGP, FZD3, MIB1, NOTCH1, TIMELESS, SIX1, GRLF1, TFAP2A, PTCH1, PBX1	1164	127	13528	2.37931	0.210715	0.00207353	0.125283
GOTERM_BP_FAT	GO:0060562~epithelial tube morphogenesis	16	0.979192	0.000457261	VANGL2, ZEB2, FZD3, PAX3, GLI3, ZIC2, MIB1, GPC3, HOXA5, BCL2, SIX1, GRLF1, TFAP2A, PBX1, PTCH1, TWIST1	1164	67	13528	2.7754	0.793783	0.0112942	0.832948
GOTERM_BP_FAT	GO:0060429~epithelium development	36	2.20318	0.00049318	ONECUT2, PAX6, ZEB2, PAX3, JAG1, GLI2, GLI3, CBFA2T2, ZIC2, GSTM3, GPC3, HOXA5, GATA6, BCL2, NR2F2, VEZF1, TWIST1, VANGL2, FZD1, PCDH8, FZD3, FZD2, NOTCH2, LAMA1, VEGFC, MIB1, HOXB2, TIMELESS, FREM2, JUN, SIX1, GRLF1, TFAP2A, PBX1, PTCH1, SMARCA4	1164	227	13528	1.84314	0.817842	0.0120045	0.898099
GOTERM_BP_FAT	GO:0021915~neural tube development	15	0.917993	0.0016687	VANGL2, PAX6, ZEB2, FZD3, GAS1, PAX3, GLI2, GLI3, ZIC2, MIB1, PAX7, GRLF1, TFAP2A, PTCH1, TWIST1	1164	68	13528	2.56367	0.996865	0.0347509	3.00811
GOTERM_BP_FAT	GO:0001843~neural tube closure	9	0.550796	0.00306705	VANGL2, GRLF1, TFAP2A, FZD3, ZEB2, PTCH1, PAX3, ZIC2, TWIST1	1164	30	13528	3.4866	0.999975	0.057208	5.4628
GOTERM_BP_FAT	GO:0060606~tube closure	9	0.550796	0.00306705	VANGL2, GRLF1, TFAP2A, FZD3, ZEB2, PTCH1, PAX3, ZIC2, TWIST1	1164	30	13528	3.4866	0.999975	0.057208	5.4628
GOTERM_BP_FAT	GO:0016331~morphogenesis of embryonic epithelium	13	0.795594	0.00334696	VANGL2, ZEB2, FZD3, PCDH8, PAX3, GLI2, ZIC2, VEGFC, MIB1, GRLF1, TFAP2A, PTCH1, TWIST1	1164	58	13528	2.60493	0.999991	0.0619385	5.94705
GOTERM_BP_FAT	GO:0014020~primary neural tube formation	9	0.550796	0.00577758	VANGL2, GRLF1, TFAP2A, FZD3, ZEB2, PTCH1, PAX3, ZIC2, TWIST1	1164	33	13528	3.16963	1	0.0942754	10.0546
GOTERM_BP_FAT	GO:0001841~neural tube formation	10	0.611995	0.00592039	MIB1, VANGL2, GRLF1, TFAP2A, FZD3, ZEB2, PTCH1, PAX3, ZIC2, TWIST1	1164	40	13528	2.9055	1	0.0955969	10.2906
GOTERM_BP_FAT	GO:0001838~embryonic epithelial tube formation	10	0.611995	0.00968051	MIB1, VANGL2, GRLF1, TFAP2A, FZD3, ZEB2, PTCH1, PAX3, ZIC2, TWIST1	1164	43	13528	2.70279	1	0.142156	16.2975
GOTERM_BP_FAT	GO:0021510~spinal cord development	14	0.856793	1.27355e-05	RFX4, PAX3, ISL1, GLI2, GLI3, HOXD10, ASCL1, HOXB8, PAX7, GDF11, RELN, PBX3, CACNA1A, C1ORF187	1164	39	13528	4.172	0.0430109	0.000457846	0.0232883
GOTERM_BP_FAT	GO:0021516~dorsal spinal cord development	7	0.428397	0.00040279	ASCL1, RFX4, HOXB8, PAX7, PAX3, PBX3, C1ORF187	1164	13	13528	6.258	0.751102	0.0100998	0.734069
GOTERM_BP_FAT	GO:0048663~neuron fate commitment	12	0.734394	0.000639028	ASCL1, NOTCH1, HES5, PAX7, TGFBR1, PAX6, PAX3, ISL1, GLI2, GLI3, HOXD10, TGFB2	1164	42	13528	3.32057	0.889929	0.0153125	1.16223
GOTERM_BP_FAT	GO:0021515~cell differentiation in spinal cord	9	0.550796	0.000834038	ASCL1, PAX7, PAX3, ISL1, GLI2, GLI3, HOXD10, CACNA1A, C1ORF187	1164	25	13528	4.18392	0.943882	0.0191452	1.51435
GOTERM_BP_FAT	GO:0060485~mesenchyme development	17	1.04039	4.24953e-06	EDN3, NOG, LEF1, ZEB2, HGF, PAX3, ISL1, SOX9, TGFB2, EDNRA, EDNRB, NOTCH1, HOXA5, BCL2, TGFBR3, SEMA3C, FOXC1	1164	52	13528	3.7995	0.0145623	0.00017056	0.00777131
GOTERM_BP_FAT	GO:0048762~mesenchymal cell differentiation	16	0.979192	1.55781e-05	EDN3, NOG, LEF1, ZEB2, HGF, PAX3, ISL1, SOX9, TGFB2, EDNRA, EDNRB, NOTCH1, BCL2, TGFBR3, SEMA3C, FOXC1	1164	51	13528	3.64612	0.0523558	0.000543046	0.0284856
GOTERM_BP_FAT	GO:0014031~mesenchymal cell development	16	0.979192	1.55781e-05	EDN3, NOG, LEF1, ZEB2, HGF, PAX3, ISL1, SOX9, TGFB2, EDNRA, EDNRB, NOTCH1, BCL2, TGFBR3, SEMA3C, FOXC1	1164	51	13528	3.64612	0.0523558	0.000543046	0.0284856
GOTERM_BP_FAT	GO:0001837~epithelial to mesenchymal transition	7	0.428397	0.00299532	NOG, NOTCH1, TGFBR3, LEF1, HGF, SOX9, TGFB2	1164	18	13528	4.51966	0.999968	0.0562096	5.33833
GOTERM_BP_FAT	GO:0014032~neural crest cell development	9	0.550796	0.00577758	EDNRA, EDN3, EDNRB, SEMA3C, ZEB2, FOXC1, PAX3, SOX9, ISL1	1164	33	13528	3.16963	1	0.0942754	10.0546
GOTERM_BP_FAT	GO:0014033~neural crest cell differentiation	9	0.550796	0.00577758	EDNRA, EDN3, EDNRB, SEMA3C, ZEB2, FOXC1, PAX3, SOX9, ISL1	1164	33	13528	3.16963	1	0.0942754	10.0546
GOTERM_BP_FAT	GO:0043583~ear development	23	1.40759	1.35161e-05	NOG, TSHZ1, MAFB, FGF9, PRRX1, SOBP, DLL1, FZD3, COL2A1, GAS1, JAG1, ZIC1, GPR98, DDR1, HOXA2, CHD7, CDKN1B, HES5, BCL2, SIX1, PDGFRA, CEP290, CUX1	1164	95	13528	2.81375	0.0455862	0.000480894	0.0247155
GOTERM_BP_FAT	GO:0048839~inner ear development	17	1.04039	0.000967923	MAFB, FGF9, PRRX1, SOBP, FZD3, COL2A1, DLL1, JAG1, ZIC1, GPR98, CHD7, CDKN1B, HES5, SIX1, PDGFRA, CEP290, CUX1	1164	79	13528	2.50094	0.964665	0.0217526	1.75542
GOTERM_BP_FAT	GO:0042471~ear morphogenesis	14	0.856793	0.00362712	NOG, TSHZ1, MAFB, FGF9, PRRX1, SOBP, FZD3, COL2A1, GAS1, ZIC1, HOXA2, CHD7, SIX1, CEP290	1164	66	13528	2.46527	0.999996	0.0648778	6.42939
GOTERM_BP_FAT	GO:0006325~chromatin organization	62	3.79437	1.05706e-06	BMI1, HIST2H2AA3, HIST2H2AA4, HP1BP3, CBX4, H1FX, NAP1L5, CBX5, MLL5, H2BFS, HIST1H2BK, H2AFV, SMARCD3, H2AFY, MLL3, MYST4, MYST3, MLL2, H1F0, SATB1, RBL2, RING1, ARID1A, H2BFM, ARID1B, EYA4, EP300, BPTF, HIST2H2BE, ASH1L, SUV420H1, SMARCA4, ING4, HIST1H2AC, ING3, SOX1, SETD1B, SOX6, TRRAP, TSPYL4, ARID2, CHD7, CHD2, SUPT7L, CHD6, CHD4, SETDB1, BRD1, KAT2B, HIST1H2BD, MLL, CREBBP, WHSC1, HDAC4, M…	1164	378	13528	1.90625	0.00364231	4.86516e-05	0.00193314
GOTERM_BP_FAT	GO:0006333~chromatin assembly or disassembly	26	1.59119	6.85457e-05	HIST2H2AA3, HIST1H2AC, HIST2H2AA4, HP1BP3, CBX4, H1FX, TSPYL4, NAP1L5, CBX5, CHD7, H2BFS, HIST1H2BK, H2AFV, CHD2, H2AFY, CHD6, MYST4, CHD4, MYST3, H1F0, HIST1H2BD, H2BFM, HIST2H2BE, H2AFY2, SMARCC2, CENPV, H3F3B	1164	127	13528	2.37931	0.210715	0.00207353	0.125283
GOTERM_BP_FAT	GO:0051276~chromosome organization	67	4.10037	0.000115629	BMI1, HIST2H2AA3, HIST2H2AA4, HP1BP3, CBX4, H1FX, TERF2IP, NAP1L5, CBX5, MLL5, H2BFS, H2AFV, HIST1H2BK, SMARCD3, H2AFY, MLL3, MYST4, MYST3, MLL2, KIAA0892, H1F0, SATB1, RBL2, RING1, ARID1A, H2BFM, ARID1B, EYA4, EP300, BPTF, HIST2H2BE, ASH1L, SUV420H1, SMARCA4, ING4, HIST1H2AC, ING3, SOX1, SETD1B, SOX6, TRRAP, TSPYL4, ARID2, CHD7, NIPBL, CHD2, SUPT7L, FBXO4, CHD6, CHD4, ERCC1, SETDB1, BRD1, KAT2B,…	1164	485	13528	1.60551	0.329127	0.00324007	0.211253
GOTERM_BP_FAT	GO:0016568~chromatin modification	43	2.63158	0.000162012	BMI1, ING4, ING3, SETD1B, CBX4, TRRAP, ARID2, MLL5, CHD7, SMARCD3, H2AFY, SUPT7L, CHD6, MLL3, MYST4, CHD4, MYST3, MLL2, SETDB1, BRD1, MLL, KAT2B, RBL2, CREBBP, RING1, WHSC1, ARID1A, ARID1B, HDAC4, EYA4, EP300, BPTF, MSL1, WHSC1L1, SMARCC2, ASH1L, H2AFY2, KDM4B, CENPV, RERE, SUV420H1, HDAC6, SMARCA4	1164	274	13528	1.82389	0.428397	0.00436008	0.295875
GOTERM_BP_FAT	GO:0031497~chromatin assembly	19	1.16279	0.000364641	H1F0, HIST1H2AC, HIST2H2AA3, HIST2H2AA4, HIST1H2BD, HP1BP3, H1FX, H2BFM, TSPYL4, NAP1L5, H2BFS, HIST1H2BK, H2AFV, HIST2H2BE, H2AFY2, CENPV, H2AFY, H3F3B, MYST4, MYST3	1164	87	13528	2.53814	0.716054	0.00928237	0.664763
GOTERM_BP_FAT	GO:0065004~protein-DNA complex assembly	19	1.16279	0.000644788	H1F0, HIST1H2AC, HIST2H2AA3, HIST2H2AA4, HIST1H2BD, HP1BP3, H1FX, H2BFM, TSPYL4, NAP1L5, H2BFS, HIST1H2BK, H2AFV, HIST2H2BE, H2AFY2, CENPV, H2AFY, H3F3B, MYST4, MYST3	1164	91	13528	2.42657	0.892097	0.0153431	1.17265
GOTERM_BP_FAT	GO:0006334~nucleosome assembly	18	1.10159	0.00068661	H1F0, HIST1H2AC, HIST2H2AA3, HIST2H2AA4, HIST1H2BD, HP1BP3, H1FX, H2BFM, TSPYL4, NAP1L5, H2BFS, HIST1H2BK, H2AFV, HIST2H2BE, H2AFY2, H2AFY, H3F3B, MYST4, MYST3	1164	84	13528	2.49043	0.906612	0.0161085	1.24825
GOTERM_BP_FAT	GO:0034728~nucleosome organization	19	1.16279	0.000843695	H1F0, HIST1H2AC, HIST2H2AA3, HIST2H2AA4, HIST1H2BD, HP1BP3, ARID1A, H1FX, H2BFM, TSPYL4, NAP1L5, H2BFS, HIST1H2BK, H2AFV, HIST2H2BE, H2AFY2, H2AFY, H3F3B, MYST4, MYST3	1164	93	13528	2.37439	0.945723	0.019237	1.53176
GOTERM_BP_FAT	GO:0006323~DNA packaging	20	1.22399	0.00505331	H1F0, HIST1H2AC, HIST2H2AA3, HIST2H2AA4, HIST1H2BD, HP1BP3, H2BFM, H1FX, TSPYL4, NAP1L5, H2BFS, H2AFV, HIST1H2BK, HIST2H2BE, H2AFY2, ASH1L, CENPV, H2AFY, H3F3B, MYST4, MYST3	1164	117	13528	1.98667	1	0.0849465	8.84873
GOTERM_BP_FAT	GO:0044057~regulation of system process	46	2.81518	0.00031584	EDN3, SNCAIP, LZTS1, IRX5, ERBB4, INS-IGF2, IL6ST, GRIK2, GRIK3, TH, BMPR2, CTNND2, TAC1, PXK, CSPG5, EPHB2, TGFB2, APOA4, EDNRB, APOA2, APOA1, NISCH, SLC1A3, C11ORF9, BCHE, GUCY1A3, CHRNA3, PLAT, SLC8A1, GNAO1, EPAS1, MAP1B, STXBP1, IGF2, ATP1A2, HDAC4, SSTR2, PLCE1, GRIA2, NTRK2, CACNA1G, NPPC, MGEA5, CARTPT, CNTN4, PBX3, CACNA1A	1164	309	13528	1.73013	0.663935	0.00816537	0.576038
GOTERM_BP_FAT	GO:0031644~regulation of neurological system process	25	1.52999	0.00282551	EDN3, LZTS1, SNCAIP, ERBB4, GRIK2, GRIK3, CTNND2, TAC1, CSPG5, PXK, EPHB2, EDNRB, SLC1A3, NISCH, C11ORF9, BCHE, CHRNA3, PLAT, MAP1B, STXBP1, GRIA2, NTRK2, CARTPT, CNTN4, CACNA1A	1164	153	13528	1.89902	0.999943	0.0539852	5.04304
GOTERM_BP_FAT	GO:0051969~regulation of transmission of nerve impulse	24	1.46879	0.00353269	PLAT, EDN3, SNCAIP, LZTS1, ERBB4, GRIK2, GRIK3, MAP1B, CTNND2, STXBP1, TAC1, CSPG5, PXK, EPHB2, SLC1A3, NISCH, C11ORF9, GRIA2, BCHE, NTRK2, CARTPT, CNTN4, CHRNA3, CACNA1A	1164	147	13528	1.89747	0.999995	0.0635693	6.26707
GOTERM_BP_FAT	GO:0050804~regulation of synaptic transmission	22	1.34639	0.00602647	PLAT, EDN3, SNCAIP, LZTS1, ERBB4, GRIK2, GRIK3, MAP1B, CTNND2, STXBP1, TAC1, CSPG5, PXK, EPHB2, SLC1A3, NISCH, GRIA2, BCHE, NTRK2, CNTN4, CHRNA3, CACNA1A	1164	136	13528	1.88003	1	0.0963316	10.4655
GOTERM_BP_FAT	GO:0001822~kidney development	23	1.40759	1.6133e-05	NOG, KIF3A, ARID5B, SOX11, TGFBR1, LEF1, ZBTB16, WWTR1, GLI2, GLI3, SLIT2, ACVR2B, PLCE1, GPC3, REN, BCL2, SIX1, GDF11, CEP290, ROBO2, PBX1, FOXC1, RARB	1164	96	13528	2.78444	0.0541691	0.00055676	0.0295001
GOTERM_BP_FAT	GO:0001655~urogenital system development	25	1.52999	1.63637e-05	RBP4, NOG, HOXA13, ZBTB16, GLI2, GLI3, GPC3, REN, BCL2, CEP290, ROBO2, RARB, KIF3A, SOX11, TGFBR1, ARID5B, LEF1, WWTR1, SLIT2, PLCE1, ACVR2B, SIX1, GDF11, FOXC1, PBX1	1164	110	13528	2.64136	0.0549223	0.000559132	0.029922
GOTERM_BP_FAT	GO:0001657~ureteric bud development	11	0.673195	0.000528761	NOG, GPC3, BCL2, SIX1, GDF11, ROBO2, PBX1, FOXC1, RARB, GLI3, SLIT2	1164	35	13528	3.65263	0.838906	0.0127752	0.962598
GOTERM_BP_FAT	GO:0001656~metanephros development	11	0.673195	0.00351512	NOG, GPC3, BCL2, SIX1, GDF11, ROBO2, PBX1, FOXC1, RARB, GLI3, SLIT2	1164	44	13528	2.9055	0.999995	0.0642658	6.23684
GOTERM_BP_FAT	GO:0016055~Wnt receptor signaling pathway	22	1.34639	0.00463999	WNT5A, DVL3, MITF, PPM1A, TLE3, FZD1, TLE4, LEF1, SOX4, CXXC4, CELSR2, FZD3, FZD2, FRZB, DKK2, FZD10, WNT3, GSK3B, RSPO3, RSPO2, WIF1, AXIN2	1164	133	13528	1.92243	1	0.0802169	8.15375
GOTERM_BP_FAT	GO:0007178~transmembrane receptor protein serine/threonine kinase signaling pathway	20	1.22399	0.00112739	NOG, SMAD9, SMAD6, TGFBR1, COL3A1, BMPR2, SMAD3, TGFB2, MSX2, ACVR1B, ACVR2A, ACVR2B, RGMB, MSX1, JUN, HIPK2, COL1A2, GDF10, TGFBR3, BMPR1B	1164	103	13528	2.2567	0.979635	0.0249683	2.04181
GOTERM_BP_FAT	GO:0021953~central nervous system neuron differentiation	11	0.673195	0.00164481	ATP7A, ASCL1, SOX1, POU4F1, DCX, GLI2, DCLK1, EPHB1, CACNA1A, EPHB2, MYCBP2	1164	40	13528	3.19605	0.996595	0.0344695	2.96567
GOTERM_BP_FAT	GO:0021952~central nervous system projection neuron axonogenesis	6	0.367197	0.00220548	DCX, GLI2, DCLK1, EPHB1, EPHB2, MYCBP2	1164	12	13528	5.811	0.99951	0.0440972	3.95744
GOTERM_BP_FAT	GO:0021954~central nervous system neuron development	9	0.550796	0.00472606	ATP7A, ASCL1, SOX1, DCX, GLI2, DCLK1, EPHB1, EPHB2, MYCBP2	1164	32	13528	3.26869	1	0.0812403	8.29888
GOTERM_BP_FAT	GO:0021955~central nervous system neuron axonogenesis	6	0.367197	0.00672484	DCX, GLI2, DCLK1, EPHB1, EPHB2, MYCBP2	1164	15	13528	4.6488	1	0.105941	11.609
GOTERM_BP_FAT	GO:0030534~adult behavior	18	1.10159	0.000908384	GLRB, EFNB3, ATP1A2, HOXD10, KLHL1, BBS1, BBS2, EPHA4, SLC1A2, CHD7, EPS8, HOXB8, HIPK2, ABAT, CARTPT, PBX3, CACNA1A, CHRNA3	1164	86	13528	2.43251	0.956594	0.0205616	1.64828
GOTERM_BP_FAT	GO:0008344~adult locomotory behavior	12	0.734394	0.00551861	EPHA4, GLRB, CHD7, EFNB3, EPS8, HOXB8, HIPK2, ATP1A2, PBX3, HOXD10, CACNA1A, KLHL1	1164	54	13528	2.58267	1	0.0910953	9.62518
GOTERM_BP_FAT	GO:0007628~adult walking behavior	7	0.428397	0.00894345	EPHA4, GLRB, CHD7, EFNB3, HIPK2, CACNA1A, KLHL1	1164	22	13528	3.69791	1	0.133742	15.1508
GOTERM_BP_FAT	GO:0016202~regulation of striated muscle tissue development	15	0.917993	5.46596e-05	RBP4, NOG, TBX3, FGF9, SMAD3, LEF1, HDAC4, NOTCH1, BTG1, BCL2, LUC7L, BOC, ZFHX3, IGFBP3, TWIST1	1164	50	13528	3.4866	0.171957	0.00171389	0.0999148
GOTERM_BP_FAT	GO:0048634~regulation of muscle development	15	0.917993	6.94471e-05	RBP4, NOG, TBX3, FGF9, SMAD3, LEF1, HDAC4, NOTCH1, BTG1, BCL2, LUC7L, BOC, ZFHX3, IGFBP3, TWIST1	1164	51	13528	3.41823	0.213167	0.00208252	0.12693
GOTERM_BP_FAT	GO:0045661~regulation of myoblast differentiation	6	0.367197	0.00138398	NOTCH1, TBX3, BTG1, IGFBP3, ZFHX3, BOC	1164	11	13528	6.33927	0.991611	0.029992	2.50098
GOTERM_BP_FAT	GO:0048742~regulation of skeletal muscle fiber development	8	0.489596	0.00411492	HDAC4, NOTCH1, TBX3, BTG1, BCL2, IGFBP3, ZFHX3, BOC	1164	25	13528	3.71904	0.999999	0.0721784	7.26362
GOTERM_BP_FAT	GO:0045663~positive regulation of myoblast differentiation	4	0.244798	0.00555135	BTG1, IGFBP3, ZFHX3, BOC	1164	5	13528	9.29759	1	0.0911772	9.67957
GOTERM_BP_FAT	GO:0051149~positive regulation of muscle cell differentiation	5	0.305998	0.00748093	BTG1, BCL2, IGFBP3, ZFHX3, BOC	1164	10	13528	5.811	1	0.115091	12.8314
GOTERM_BP_FAT	GO:0048641~regulation of skeletal muscle tissue development	8	0.489596	0.00987606	HDAC4, NOTCH1, TBX3, BTG1, BCL2, IGFBP3, ZFHX3, BOC	1164	29	13528	3.20607	1	0.144214	16.5992
GOTERM_BP_FAT	GO:0021545~cranial nerve development	9	0.550796	9.29598e-05	HOXB3, HOXB2, SLC1A3, CHD7, HOXA3, HOXD3, GLI3, EPHB1, EPHB2	1164	19	13528	5.50515	0.274513	0.00267069	0.169869
GOTERM_BP_FAT	GO:0021602~cranial nerve morphogenesis	7	0.428397	0.000126108	HOXB3, HOXB2, HOXA3, HOXD3, GLI3, EPHB1, EPHB2	1164	11	13528	7.39581	0.352964	0.00347677	0.230377
GOTERM_BP_FAT	GO:0021675~nerve development	9	0.550796	0.000834038	HOXB3, HOXB2, SLC1A3, CHD7, HOXA3, HOXD3, GLI3, EPHB1, EPHB2	1164	25	13528	4.18392	0.943882	0.0191452	1.51435
GOTERM_BP_FAT	GO:0030199~collagen fibril organization	11	0.673195	9.2898e-05	ATP7A, LUM, TGFBR1, COL3A1, COL1A2, FOXC1, COL2A1, COL1A1, ADAMTS3, COL5A1, TGFB2	1164	29	13528	4.40834	0.274358	0.00269132	0.169757
GOTERM_BP_FAT	GO:0043473~pigmentation	13	0.795594	0.00388019	EDN3, TYRP1, TH, MITF, ATRN, PAX3, ZIC2, ATP7A, DCT, EDNRB, BBS2, BCL2, LYST	1164	59	13528	2.56078	0.999999	0.0688971	6.86307
GOTERM_BP_FAT	GO:0048066~pigmentation during development	8	0.489596	0.00522018	DCT, EDN3, EDNRB, TYRP1, BCL2, MITF, PAX3, ZIC2	1164	26	13528	3.576	1	0.0872094	9.12792
GOTERM_BP_FAT	GO:0014706~striated muscle tissue development	21	1.28519	0.00272178	RBP4, RXRB, HOXD10, FOXP1, FOXP2, TGFB2, GPHN, EP300, HAND1, GATA6, PAX7, DNER, DMD, SIX1, TGFBR3, ZFPM2, FOXC1, RARB, NR2F2, PITX1, IGFBP5	1164	119	13528	2.05094	0.999918	0.0526353	4.86222
GOTERM_BP_FAT	GO:0007517~muscle organ development	31	1.89718	0.00423188	RBP4, FOXK1, CHKB, PAX3, SOX6, TAGLN3, HOXD10, TGFB2, GPHN, HAND1, GATA6, PAX7, DMD, DNER, COL6A3, RARB, NR2F2, PITX1, CPT1B, RXRB, ARID5B, CAPN3, FOXP1, FOXP2, EP300, MSX1, SIX1, TGFBR3, ZFPM2, FOXC1, TCF12, IGFBP5	1164	211	13528	1.7075	1	0.0737827	7.46261
GOTERM_BP_FAT	GO:0060537~muscle tissue development	21	1.28519	0.00485334	RBP4, RXRB, HOXD10, FOXP1, FOXP2, TGFB2, GPHN, EP300, HAND1, GATA6, PAX7, DNER, DMD, SIX1, TGFBR3, ZFPM2, FOXC1, RARB, NR2F2, PITX1, IGFBP5	1164	125	13528	1.95249	1	0.0825212	8.51312
GOTERM_BP_FAT	GO:0030278~regulation of ossification	19	1.16279	8.44955e-05	IL6ST, BMPR2, FZD1, SMAD3, MGP, SOX9, TGFB2, AHSG, ACVR2A, ACVR2B, SOST, BCL2, JUND, NPPC, GDF10, GNAS, PBX1, AXIN2, BMPR1B	1164	78	13528	2.831	0.253	0.0024689	0.154414
GOTERM_BP_FAT	GO:0007178~transmembrane receptor protein serine/threonine kinase signaling pathway	20	1.22399	0.00112739	NOG, SMAD9, SMAD6, TGFBR1, COL3A1, BMPR2, SMAD3, TGFB2, MSX2, ACVR1B, ACVR2A, ACVR2B, RGMB, MSX1, JUN, HIPK2, COL1A2, GDF10, TGFBR3, BMPR1B	1164	103	13528	2.2567	0.979635	0.0249683	2.04181
GOTERM_BP_FAT	GO:0045667~regulation of osteoblast differentiation	11	0.673195	0.00293813	ACVR2A, ACVR2B, IL6ST, JUND, BMPR2, NPPC, FZD1, SMAD3, GNAS, AXIN2, BMPR1B	1164	43	13528	2.97307	0.999961	0.0557706	5.23897
GOTERM_BP_FAT	GO:0030509~BMP signaling pathway	11	0.673195	0.00351512	MSX2, ACVR2A, ACVR2B, RGMB, NOG, MSX1, SMAD9, SMAD6, BMPR2, TGFBR3, BMPR1B	1164	44	13528	2.9055	0.999995	0.0642658	6.23684
GOTERM_BP_FAT	GO:0045669~positive regulation of osteoblast differentiation	8	0.489596	0.00411492	ACVR2A, ACVR2B, IL6ST, JUND, BMPR2, NPPC, GNAS, BMPR1B	1164	25	13528	3.71904	0.999999	0.0721784	7.26362
GOTERM_BP_FAT	GO:0021510~spinal cord development	14	0.856793	1.27355e-05	RFX4, PAX3, ISL1, GLI2, GLI3, HOXD10, ASCL1, HOXB8, PAX7, GDF11, RELN, PBX3, CACNA1A, C1ORF187	1164	39	13528	4.172	0.0430109	0.000457846	0.0232883
GOTERM_BP_FAT	GO:0021515~cell differentiation in spinal cord	9	0.550796	0.000834038	ASCL1, PAX7, PAX3, ISL1, GLI2, GLI3, HOXD10, CACNA1A, C1ORF187	1164	25	13528	4.18392	0.943882	0.0191452	1.51435
GOTERM_BP_FAT	GO:0021537~telencephalon development	16	0.979192	0.000322717	ERBB4, PAX6, LEF1, ZEB2, GLI3, AHSG, FOXP2, TACC2, BBS1, ASCL1, BBS2, SLC1A2, LHX2, RELN, ID4, POU3F2	1164	65	13528	2.8608	0.671822	0.00828044	0.588545
GOTERM_BP_FAT	GO:0021543~pallium development	12	0.734394	0.00144871	BBS1, ASCL1, BBS2, PAX6, LEF1, POU3F2, ZEB2, ID4, RELN, GLI3, AHSG, TACC2	1164	46	13528	3.03182	0.993293	0.0311781	2.61649
GOTERM_BP_FAT	GO:0010464~regulation of mesenchymal cell proliferation	8	0.489596	0.000464513	ARHGAP5, FGF9, PRRX1, ZEB1, GAS1, IRS1, FOXP1, FOXP2	1164	18	13528	5.16533	0.798883	0.0113908	0.846104
GOTERM_BP_FAT	GO:0002053~positive regulation of mesenchymal cell proliferation	7	0.428397	0.00215172	ARHGAP5, FGF9, PRRX1, GAS1, IRS1, FOXP1, FOXP2	1164	17	13528	4.78553	0.99941	0.0432951	3.86275
GOTERM_BP_FAT	GO:0040008~regulation of growth	48	2.93758	0.000813792	NOG, NRP1, ENOX2, FGF9, INS-IGF2, CSPG5, DDR2, TGFB2, NRCAM, ACVR1B, DAB2, GPC3, PAK2, GNG4, IP6K2, GHR, SERTAD2, SOCS7, BBS2, DDR1, PLCE1, EP300, BTG1, NPPC, FOXC1, GAP43, RBP4, ING4, ING3, NDN, IGFBPL1, NEDD9, ESM1, CHD7, BCL2, TRO, POU3F2, TGFBR1, ATRN, MAP1B, SMAD3, IGF2, NTRK3, RERG, ATXN2, CDKN1B, PTCH1, IGFBP3, IGFBP5	1164	341	13528	1.63594	0.939816	0.0188097	1.47785
GOTERM_BP_FAT	GO:0016049~cell growth	14	0.856793	0.00173867	FGFR3, ENOX2, NDN, DDX5, TGFB2, NOTCH2, NDRG4, BCL2, WHSC1L1, TGFBR3, POU4F2, DCX, CACNA1A, DCLK1	1164	61	13528	2.66734	0.997539	0.0359659	3.13235
GOTERM_BP_FAT	GO:0008361~regulation of cell size	31	1.89718	0.00295586	NRP1, ENOX2, FGFR3, NDN, INS-IGF2, TGFB2, ACVR1B, DAB2, ARHGAP5, NDRG4, BCL2, TRO, POU4F2, DCX, GNG4, DCLK1, SERTAD2, IP6K2, TGFBR1, MAP1B, SMAD3, IGF2, DDX5, RERG, NTRK3, NOTCH2, EP300, CDKN1B, BTG1, WHSC1L1, TGFBR3, CACNA1A	1164	206	13528	1.74894	0.999964	0.0557918	5.26978
GOTERM_BP_FAT	GO:0007169~transmembrane receptor protein tyrosine kinase signaling pathway	45	2.75398	1.51158e-07	MTSS1, FGFR3, NRP1, ERBB4, NDN, INS-IGF2, FGF9, GRIK2, ADCYAP1R1, BMPR2, DDR2, EPHB1, ADCYAP1, EPHB2, SOS1, GAB1, PDGFC, ANGPT1, PIK3R3, FIGF, SIK2, CHRNA3, PIK3R1, GHR, PLAT, NIN, EFNB3, ARID5B, SOCS7, IGF2, HGF, IRS1, EPHA3, EPHA5, NTRK3, EPHA4, DDR1, VEGFC, EPHA7, PLCE1, EPS8, DOK4, NTRK2, PDGFRA, FOXC1, CACNA1A	1164	224	13528	2.33478	0.000521662	8.02762e-06	0.000276439
GOTERM_BP_FAT	GO:0042060~wound healing	28	1.71359	0.00694449	NOG, INS-IGF2, COL3A1, MMRN1, TGFB2, MIA3, ANXA8, FGG, HMCN1, FGA, FGB, PAX7, SERPINA1, PLAT, INA, STXBP1, SMAD3, SERPING1, IGF2, COL5A1, NOTCH2, NOTCH1, THBD, KIAA1715, PDGFRA, ANXA8L2, PROS1, SYT17, GAP43	1164	191	13528	1.70375	1	0.108235	11.9658
GOTERM_BP_FAT	GO:0030902~hindbrain development	19	1.16279	1.62848e-06	PHOX2B, SMAD9, RFX4, MAFB, PLXNA2, GAS1, GLI2, CTNNA2, KLHL1, FOXP2, ATP7A, HOXA2, HOXB2, BCL2, CEP290, NEUROD1, POU4F1, CACNA1A, SMARCA4	1164	60	13528	3.6803	0.00560573	7.11557e-05	0.00297813
GOTERM_BP_FAT	GO:0022037~metencephalon development	9	0.550796	0.00840324	ATP7A, RFX4, BCL2, NEUROD1, GAS1, GLI2, CACNA1A, KLHL1, FOXP2	1164	35	13528	2.98851	1	0.126713	14.301
GOTERM_BP_FAT	GO:0008154~actin polymerization or depolymerization	8	0.489596	0.000681252	ARHGAP6, PAK2, WASF3, PREX1, WASF1, ABI2, EVL, WIPF1	1164	19	13528	4.89347	0.904867	0.0160931	1.23857
GOTERM_BP_FAT	GO:0035265~organ growth	6	0.367197	0.00482016	ACVR2B, RXRB, BCL2, TGFBR3, FOXC1, TGFB2	1164	14	13528	4.98085	1	0.0823841	8.45731
GOTERM_BP_FAT	GO:0010033~response to organic substance	85	5.20196	0.00238435	IL6ST, INS-IGF2, ARNT2, PRDX2, XRCC1, AQP1, TGFB2, EDNRA, APOA2, APOB, SLC1A2, GSTM3, LONP2, GAB1, GNG2, ANGPT1, SERPINA1, GNG3, GNG4, DDAH2, SIK2, CHRNA3, GHR, LIFR, SOCS7, LEF1, MGP, COLEC12, LPIN1, IRS1, DDR1, ACVR2B, MSX1, EP300, THBD, JUN, NCOA6, NPPC, MGEA5, PDGFRA, ABAT, GNAS, COL1A1, RBP4, CYP1B1, ERBB4, COL3A1, TH, TAC1, TTC3, AHSG, MSX2, BCHE, REN, BCL2, ENO2, SRR, PIK3R3, NEFL, PIK3R1,…	1164	721	13528	1.37014	0.999736	0.0470478	4.2718
GOTERM_BP_FAT	GO:0009725~response to hormone stimulus	47	2.87638	0.00602037	RBP4, ERBB4, INS-IGF2, ARNT2, TH, TAC1, AQP1, TGFB2, AHSG, GSTM3, APOA2, BCHE, BCL2, REN, GAB1, ENO2, SERPINA1, ANGPT1, GNG2, GNG3, GNG4, PIK3R3, NEFL, SIK2, PIK3R1, GHR, KAT2B, TGFBR1, MAP1B, SOCS7, MGP, IGF2, CRIPAK, IRS1, LPIN1, RERG, EP300, DUSP1, HMGCS2, NCOA6, PDGFRA, MGEA5, TGFBR3, PTCH1, GNAS, COL1A1, SST, ABCC5	1164	367	13528	1.48838	1	0.0966847	10.4555
GOTERM_BP_FAT	GO:0009719~response to endogenous stimulus	50	3.05998	0.00914073	INS-IGF2, ARNT2, AQP1, TGFB2, GSTM3, SLC1A2, APOA2, GAB1, GNG2, ANGPT1, SERPINA1, GNG3, GNG4, SIK2, GHR, SOCS7, MGP, IRS1, LPIN1, EP300, NCOA6, MGEA5, PDGFRA, GNAS, COL1A1, RBP4, ERBB4, TH, TAC1, AHSG, BCHE, BCL2, REN, ENO2, PIK3R3, NEFL, PIK3R1, KAT2B, GNAO1, TGFBR1, MAP1B, CRIPAK, IGF2, RERG, HMGCS2, DUSP1, TGFBR3, PTCH1, SST, ABCC5, HDAC6	1164	405	13528	1.43481	1	0.13533	15.4592
GOTERM_BP_FAT	GO:0010035~response to inorganic substance	31	1.89718	0.00274461	ERBB4, PRDX2, AQP3, APOA4, APOB, FGG, SLC1A3, FGA, FGB, BCL2, SERPINA1, CHRNA3, SLC8A1, GNAO1, MAP1B, LEF1, MGP, GRIA3, CAPN3, ATP7A, EP300, DUSP1, GRIA2, JUN, PDGFRA, CACNA1G, ABAT, COL1A1, PDCD6, ATP7B, HDAC6	1164	205	13528	1.75747	0.999924	0.0527705	4.90206
GOTERM_BP_FAT	GO:0007268~synaptic transmission	40	2.44798	0.00537522	SYT4, GABRB2, GRIK2, OPRK1, TH, PCDHB14, TAC1, AKAP9, PCDHB10, AMPH, SLC1A4, SLC1A2, SLC1A3, DMD, APBA2, KCNQ2, SNAP25, NOVA1, CHRNA3, PLAT, PLP1, GLRB, ALDH5A1, NRXN3, PI4KA, ATP1A2, NRXN1, CTNNA2, NAALAD2, SLC17A6, KIF1B, GRIA2, GRIA1, TMOD2, ABAT, CARTPT, NCAN, SST, CACNA1A, CACNA1B	1164	298	13528	1.56	1	0.0892565	9.38657
GOTERM_BP_FAT	GO:0007267~cell-cell signaling	70	4.28397	0.00745993	EDN3, NRP1, SYT4, GABRB2, FGF9, GRIK2, INS-IGF2, GLI2, TGFB2, SLC1A4, LNPEP, SLC1A2, WNT3, SLC1A3, KCNQ2, CHRNA3, EFNB3, ALDH5A1, NRXN3, EFNB2, PI4KA, PCDH8, NRXN1, CTNNA2, NAALAD2, SSTR2, ACVR2B, KIF1B, ASH1L, GPR56, SIX1, CARTPT, ABAT, NCAN, WNT5A, OPRK1, TH, PCDHB14, TAC1, AKAP9, PCDHB10, EPHB1, AMPH, ADCYAP1, SEMA5A, CRB1, DMD, APBA2, SNAP25, NOVA1, MLLT4, PLAT, GLRB, PLP1, TBX3, FZD1, IGF2, …	1164	600	13528	1.3559	1	0.115297	12.7977
GOTERM_BP_FAT	GO:0051781~positive regulation of cell division	10	0.611995	0.00495839	VEGFC, PPBP, FGF9, INS-IGF2, CENPV, PTN, PDGFC, IGF2, FIGF, MDK, TGFB2	1164	39	13528	2.98	1	0.0838229	8.68957
GOTERM_BP_FAT	GO:0051302~regulation of cell division	11	0.673195	0.0057988	VEGFC, PPBP, FGF9, INS-IGF2, CENPV, PTN, CABLES2, PDGFC, IGF2, FIGF, MDK, TGFB2	1164	47	13528	2.72004	1	0.0941623	10.0897
GOTERM_BP_FAT	GO:0031114~regulation of microtubule depolymerization	7	0.428397	0.00150046	MAP2, MAP1B, MAP4, CLASP1, CLASP2, MID1, HDAC6	1164	16	13528	5.08462	0.994392	0.0318777	2.70877
GOTERM_BP_FAT	GO:0007026~negative regulation of microtubule depolymerization	7	0.428397	0.00150046	MAP2, MAP1B, MAP4, CLASP1, CLASP2, MID1, HDAC6	1164	16	13528	5.08462	0.994392	0.0318777	2.70877
GOTERM_BP_FAT	GO:0031111~negative regulation of microtubule polymerization or depolymerization	7	0.428397	0.00215172	MAP2, MAP1B, MAP4, CLASP1, CLASP2, MID1, HDAC6	1164	17	13528	4.78553	0.99941	0.0432951	3.86275
GOTERM_BP_FAT	GO:0032886~regulation of microtubule-based process	11	0.673195	0.00787129	BBS1, BBS2, CDKN1B, MAP2, MAP1B, MAP4, CLASP1, CLASP2, MID1, HDAC6, TACC2	1164	49	13528	2.60902	1	0.119683	13.4563
GOTERM_BP_FAT	GO:0007498~mesoderm development	16	0.979192	0.00136623	TBX3, DLL3, BMPR2, SMAD3, LEF1, SNAI2, SLIT2, ACVR2A, ACVR2B, WNT3, HAND1, LHX2, GDF11, FOXC1, EXT1, MEST	1164	74	13528	2.51286	0.99108	0.0297998	2.46929
GOTERM_BP_FAT	GO:0045930~negative regulation of mitotic cell cycle	7	0.428397	0.00894345	BCL2, BTG3, SMAD3, FOXC1, GAS1, SMARCA4, DLG1	1164	22	13528	3.69791	1	0.133742	15.1508
GOTERM_BP_FAT	GO:0010171~body morphogenesis	6	0.367197	0.00482016	CDON, ARID5B, PDGFRA, GNAS, COL1A1, MAB21L2	1164	14	13528	4.98085	1	0.0823841	8.45731
GOTERM_BP_FAT	GO:0006029~proteoglycan metabolic process	10	0.611995	0.00968051	C4ORF31, SPOCK3, SLC35D1, SULF1, HS6ST1, COL2A1, DCN, EXT1, HS3ST3B1, HS2ST1	1164	43	13528	2.70279	1	0.142156	16.2975
GOTERM_BP_FAT	GO:0048066~pigmentation during development	8	0.489596	0.00522018	DCT, EDN3, EDNRB, TYRP1, BCL2, MITF, PAX3, ZIC2	1164	26	13528	3.576	1	0.0872094	9.12792
GOTERM_BP_FAT	GO:0006029~proteoglycan metabolic process	10	0.611995	0.00968051	C4ORF31, SPOCK3, SLC35D1, SULF1, HS6ST1, COL2A1, DCN, EXT1, HS3ST3B1, HS2ST1	1164	43	13528	2.70279	1	0.142156	16.2975
GOTERM_BP_FAT	GO:0006029~proteoglycan metabolic process	10	0.611995	0.00968051	C4ORF31, SPOCK3, SLC35D1, SULF1, HS6ST1, COL2A1, DCN, EXT1, HS3ST3B1, HS2ST1	1164	43	13528	2.70279	1	0.142156	16.2975
GOTERM_BP_FAT	GO:0007626~locomotory behavior	37	2.26438	0.00684091	EDN3, ENPP2, C5, TH, ASTN1, SOBP, HOXD10, TGFB2, KLHL1, EDNRB, CHD7, NPAS3, CXCR4, ROBO1, APBA2, ROBO2, ROBO3, SEPP1, CHRNA3, NOVA1, GLRB, GNAO1, EFNB3, ATP1A2, SLIT2, CCNL2, ATP7A, EPHA4, PPBP, EPS8, HOXB8, LYST, HIPK2, ABAT, RELN, PBX3, CACNA1A	1164	274	13528	1.56939	1	0.107187	11.7977
GOTERM_CC_FAT	GO:0043005~neuron projection	65	3.97797	2.68875e-10	LZTS1, NRP1, CADM1, SYT4, ATL1, GRIK2, GRIK3, L1CAM, AQP1, SDC3, KLHL1, TGFB2, NRCAM, SLC1A2, SLC1A3, ANK3, ROBO1, CXCR4, KLHL24, ROBO2, NEGR1, CHRNA3, KIF5B, STMN2, ARHGEF7, KIF5C, SCN2A, DCTN2, CTNNA2, NCAM1, CNTN2, RELN, CNTN4, ERC2, GAP43, MYO5A, CDK5R1, TH, PPM1A, ABI2, TAC1, MYCBP2, KLC1, CRMP1, DNER, NEFL, SNAP25, NEFM, MAP1B, NFASC, DPYSL5, GRIA3, ATP1A2, DPYSL2, CAPRIN1, CAMK2N1, RUFY3, …	1051	342	12782	2.31144	1.30404e-07	1.30404e-07	3.85533e-07
GOTERM_CC_FAT	GO:0030424~axon	33	2.01958	1.61543e-06	CDK5R1, NRP1, CADM1, GRIK2, ATL1, GRIK3, TH, TAC1, L1CAM, AQP1, SDC3, MYCBP2, TGFB2, SLC1A2, ROBO1, KLC1, ANK3, ROBO2, KLHL24, NEFL, NEFM, STMN2, SCN2A, MAP1B, NFASC, GRIA3, DPYSL2, CTNNA2, NCAM1, NTRK2, CNTN2, CNTN4, GAP43	1051	159	12782	2.52414	0.000783176	0.000156684	0.00231629
GOTERM_CC_FAT	GO:0042995~cell projection	89	5.44676	2.70798e-05	MTSS1, ENAH, LZTS1, NRP1, SYT4, CADM1, ATL1, GRIK2, WASF1, GRIK3, CLSTN1, L1CAM, AQP1, GLI2, RHOU, GLI3, SDC3, TGFB2, KLHL1, NRCAM, SLC1A2, SLC1A3, ANK3, ROBO1, CXCR4, CEP290, KLHL24, ROBO2, NEGR1, CHRNA3, SH3PXD2A, KIF5B, ARHGEF7, STMN2, SCN2A, KIF5C, PCM1, CTNNA2, DCTN2, NCAM1, BBS1, BBS2, EFHC1, CNTN2, CNTN4, GNAS, RELN, ERC2, GAP43, MYO5A, CDK5R1, TH, PPM1A, NEDD9, ABI2, TAC1, MYCBP2, VCAM1, …	1051	697	12782	1.55294	0.013048	0.00131253	0.0388221
GOTERM_CC_FAT	GO:0043005~neuron projection	65	3.97797	2.68875e-10	LZTS1, NRP1, CADM1, SYT4, ATL1, GRIK2, GRIK3, L1CAM, AQP1, SDC3, KLHL1, TGFB2, NRCAM, SLC1A2, SLC1A3, ANK3, ROBO1, CXCR4, KLHL24, ROBO2, NEGR1, CHRNA3, KIF5B, STMN2, ARHGEF7, KIF5C, SCN2A, DCTN2, CTNNA2, NCAM1, CNTN2, RELN, CNTN4, ERC2, GAP43, MYO5A, CDK5R1, TH, PPM1A, ABI2, TAC1, MYCBP2, KLC1, CRMP1, DNER, NEFL, SNAP25, NEFM, MAP1B, NFASC, DPYSL5, GRIA3, ATP1A2, DPYSL2, CAPRIN1, CAMK2N1, RUFY3, …	1051	342	12782	2.31144	1.30404e-07	1.30404e-07	3.85533e-07
GOTERM_CC_FAT	GO:0043025~cell soma	37	2.26438	7.047e-08	CDK5R1, SNCAIP, NDN, GRIK2, GRIK3, TH, TAC1, AQP1, KLHL1, EPHB2, TGFB2, SLC1A3, CRMP1, DNER, SOS1, SRR, ENO2, KLHL24, NEGR1, CHRNA3, GHR, MAP1B, DPYSL5, GRIA3, DPYSL2, CAMK2N1, ATP7A, ASCL1, EFHC1, EPHA7, GSK3B, NTRK2, MAP2, CACNA1G, FABP7, SST, CACNA1A	1051	168	12782	2.67848	3.41774e-05	1.70888e-05	0.000101045
GOTERM_CC_FAT	GO:0030425~dendrite	27	1.65239	0.000779469	CDK5R1, LZTS1, CADM1, GRIK2, GRIK3, ABI2, KLHL1, SLC1A2, SLC1A3, CRMP1, DNER, NEGR1, CHRNA3, MAP1B, DPYSL5, GRIA3, ATP1A2, DPYSL2, CAMK2N1, CAPRIN1, EPHA7, GSK3B, MAP2, NTRK2, CACNA1G, RELN, CACNA1A	1051	163	12782	2.01452	0.3149	0.0150138	1.11187
GOTERM_CC_FAT	GO:0031012~extracellular matrix	58	3.54957	2.44465e-07	COL21A1, FGF9, NPNT, POSTN, TGFB2, C4ORF31, GPC2, HMCN1, GPC3, SLC1A3, WNT3, TGFBI, SERPINA1, LOXL1, SPON1, SCUBE3, EGFL6, SPARCL1, MGP, ADAMTS6, ADAMTS9, NAV2, COL1A2, RELN, COL1A1, NCAN, ADAMTS3, CHL1, ADAMTS18, WNT5A, SPOCK3, LUM, COL3A1, COL2A1, DCN, APLP1, AHSG, SMOC2, CRISPLD2, COL27A1, COL6A3, COL6A1, FBN2, COL8A2, FLRT2, COL4A2, NTNG1, CCDC80, COL15A1, GRIA3, NID2, COL5A1, COL4A6, LAMA1, …	1051	345	12782	2.04458	0.000118558	3.9521e-05	0.000350531
GOTERM_CC_FAT	GO:0044420~extracellular matrix part	27	1.65239	2.22335e-06	FGF9, LUM, COL3A1, COL2A1, APLP1, SMOC2, SLC1A3, HMCN1, COL27A1, COL6A3, COL6A1, COL8A2, COL4A2, SCUBE3, EGFL6, CCDC80, COL15A1, GRIA3, NID2, COL4A6, COL5A1, LAMA1, LAMA4, FREM2, FREM1, COL1A2, COL1A1	1051	117	12782	2.80656	0.00107774	0.000179705	0.00318795
GOTERM_CC_FAT	GO:0005578~proteinaceous extracellular matrix	52	3.18237	3.1223e-06	COL21A1, FGF9, NPNT, POSTN, GPC2, HMCN1, GPC3, SLC1A3, WNT3, TGFBI, SERPINA1, LOXL1, SPON1, EGFL6, SPARCL1, MGP, ADAMTS6, ADAMTS9, NAV2, COL1A2, RELN, COL1A1, NCAN, ADAMTS3, CHL1, ADAMTS18, WNT5A, SPOCK3, LUM, COL3A1, COL2A1, DCN, APLP1, SMOC2, COL27A1, COL6A3, COL6A1, FBN2, COL8A2, FLRT2, COL4A2, NTNG1, CCDC80, COL15A1, NID2, COL4A6, COL5A1, LAMA1, LAMA4, FBLN1, FREM2, FREM1	1051	320	12782	1.97628	0.00151317	0.000216308	0.00447689
GOTERM_CC_FAT	GO:0044420~extracellular matrix part	27	1.65239	2.22335e-06	FGF9, LUM, COL3A1, COL2A1, APLP1, SMOC2, SLC1A3, HMCN1, COL27A1, COL6A3, COL6A1, COL8A2, COL4A2, SCUBE3, EGFL6, CCDC80, COL15A1, GRIA3, NID2, COL4A6, COL5A1, LAMA1, LAMA4, FREM2, FREM1, COL1A2, COL1A1	1051	117	12782	2.80656	0.00107774	0.000179705	0.00318795
GOTERM_CC_FAT	GO:0005604~basement membrane	17	1.04039	0.000508609	COL4A2, EGFL6, FGF9, COL15A1, CCDC80, COL2A1, NID2, COL5A1, COL4A6, APLP1, LAMA1, SMOC2, LAMA4, HMCN1, FREM2, FREM1, COL8A2	1051	78	12782	2.65064	0.218655	0.0116807	0.726812
GOTERM_CC_FAT	GO:0044421~extracellular region part	121	7.40514	1.42751e-06	EDN3, NOG, IL6ST, POSTN, DLK1, TGFB2, APOA4, TTR, APOB, APOA2, WNT3, APOA1, HMCN1, TGFBI, PDGFC, GNL1, SPON1, SCUBE3, SPARCL1, MGP, SERPING1, VASH1, ADAMTS6, VEGFC, ADAMTS9, THBD, PPBP, SERPINF1, NAV2, COL1A2, CARTPT, RELN, COL1A1, ADAMTS3, WNT5A, RBP4, MFNG, FXYD6, AHSG, IL17D, FGG, FGA, BCHE, FGB, APOC3, ANGPTL2, PLAT, CCDC80, LAMA1, LAMA4, FREM2, FREM1, TGFBR3, SST, BMP5, ENOX2, COL21A1, FGF9,…	1051	960	12782	1.53289	0.000692101	0.00017307	0.00204684
GOTERM_CC_FAT	GO:0005615~extracellular space	80	4.89596	0.00119946	EDN3, NOG, ENOX2, IL6ST, FGF9, INS-IGF2, DLK1, TGFB2, APOA4, TTR, APOA2, GPC2, APOB, METRN, APOA1, GPC3, SMPDL3A, TGFBI, SEMA3C, SERPINA1, PDGFC, ANGPT1, SEPP1, GNL1, LOXL1, GHR, EGFL6, MGP, SERPING1, SLIT1, SLIT2, VASH1, SLIT3, VEGFC, THBD, PPBP, SERPINF1, CPXM1, COL1A2, NPPC, CARTPT, RELN, ENOX1, WNT5A, RBP4, MFNG, COL3A1, C5, TAC1, COL2A1, FXYD6, AHSG, VCAM1, IL17D, FGG, FGA, BCHE, FGB, REN, C…	1051	685	12782	1.42035	0.441269	0.0221392	1.70618
GOTERM_CC_FAT	GO:0000785~chromatin	35	2.14198	3.56202e-05	HIST1H2AC, HIST2H2AA3, HIST2H2AA4, HP1BP3, CBX4, H1FX, CITED2, CBX5, H2BFS, CHD7, H2AFV, HIST1H2BK, JUND, CHD2, H2AFY, CHD6, MYST4, CHD4, MYST3, MAF, KIAA0892, H1F0, HIST1H2BD, RBL2, RING1, PPP1R10, H2BFM, TIMELESS, ID2, HIST2H2BE, JUN, H2AFY2, SMARCC2, H3F3B, FOXC1, SMARCA4	1051	200	12782	2.12831	0.0171277	0.00156932	0.0510627
GOTERM_CC_FAT	GO:0000786~nucleosome	16	0.979192	0.000134866	H1F0, HIST1H2AC, HIST2H2AA3, HIST2H2AA4, HIST1H2BD, HP1BP3, H1FX, H2BFM, H2BFS, HIST1H2BK, H2AFV, HIST2H2BE, H2AFY2, H2AFY, H3F3B, MYST4, MYST3	1051	63	12782	3.0887	0.0633207	0.00435146	0.193207
GOTERM_CC_FAT	GO:0044427~chromosomal part	50	3.05998	0.00143419	HIST2H2AA3, HIST2H2AA4, HP1BP3, CBX4, H1FX, TERF2IP, CITED2, CBX5, H2BFS, HIST1H2BK, H2AFV, H2AFY, MYST4, SS18L1, MYST3, H1F0, KIAA0892, TIGD1, RBL2, RING1, H2BFM, DCTN3, DCTN2, TIMELESS, HIST2H2BE, JUN, CLIP1, FOXC1, SMARCA4, SUV420H1, HIST1H2AC, CHD7, JUND, CHD2, CLASP1, TNKS, CLASP2, CHD6, CHD4, ERCC1, MAF, HIST1H2BD, MKI67, CREBBP, PPP1R10, ID2, H2AFY2, SMARCC2, CENPV, H3F3B, REPIN1	1051	386	12782	1.57536	0.501464	0.0254513	2.03689
GOTERM_CC_FAT	GO:0032993~protein-DNA complex	17	1.04039	0.00153659	H1F0, HIST1H2AC, HIST2H2AA3, HIST2H2AA4, HIST1H2BD, HP1BP3, H1FX, H2BFM, TERF2IP, H2BFS, HIST1H2BK, H2AFV, HIST2H2BE, H2AFY2, H2AFY, H3F3B, MYST4, MYST3	1051	86	12782	2.40407	0.525654	0.0262848	2.18084
GOTERM_CC_FAT	GO:0005694~chromosome	55	3.36597	0.00467842	HIST2H2AA3, HIST2H2AA4, HP1BP3, CBX4, H1FX, TERF2IP, CITED2, CBX5, H2BFS, HIST1H2BK, H2AFV, H2AFY, MYST4, SS18L1, MYST3, H1F0, KIAA0892, TIGD1, RBL2, RING1, H2BFM, DCTN3, DCTN2, BAZ1A, ZNF238, TIMELESS, HIST2H2BE, JUN, CLIP1, FOXC1, SUV420H1, SMARCA4, HIST1H2AC, CEP164, CHD7, JUND, CHD2, CLASP1, TNKS, CLASP2, CHD6, CHD4, ERCC1, SETDB1, MAF, HIST1H2BD, MKI67, CREBBP, AKAP8L, PPP1R10, ID2, H2AFY2, …	1051	460	12782	1.45412	0.897137	0.0686068	6.50293
GOTERM_CC_FAT	GO:0015630~microtubule cytoskeleton	68	4.16157	0.000635362	DYNC1LI2, C13ORF15, FAM110B, HOOK3, PCGF5, DYNLL2, KIFAP3, CAMSAP1, CEP290, DYNC1H1, TUBA1A, KIF5B, CEP110, KIF5C, DCTN3, PCM1, MARK1, EML5, TACC2, DCTN2, BBS2, KIF1B, NAV1, LYST, HIPK2, CLIP1, MAPRE2, PDE4DIP, DYNLRB2, MAP7D1, CEP97, RABGAP1, NDN, NEDD9, CEP164, AKAP9, MYCBP2, TUBGCP4, DNALI1, TUBB, KLC1, CRMP1, ODF2, TNKS, CLASP1, APPBP2, CLASP2, DCX, KIF21A, KIF21B, KIF3A, NIN, MAP1B, MID1, CD…	1051	549	12782	1.50637	0.265267	0.0133127	0.907179
GOTERM_CC_FAT	GO:0005856~cytoskeleton	142	8.69033	0.0030281	MTSS1, ENAH, DYNC1LI2, PDLIM5, FAM110B, CASK, HOOK3, KLHL1, ANK2, ANK3, KIFAP3, CEP290, CHRNA3, INA, H1F0, ZNF44, KIF5B, ENC1, KIF5C, PSD3, DCTN3, PCM1, FARP1, MARK1, TACC2, DCTN2, CTNNA2, TNS1, PGM5, TRIM36, NAV1, LYST, CLIP1, PDE4DIP, ERC2, DYNLRB2, BIN1, MAP7D1, CEP97, ERBB4, NEDD9, CEP164, LLGL1, TUBB, TTBK2, GOLSYN, CRMP1, DMD, CLASP1, TNKS, CLASP2, CDC42EP4, CDC42EP5, KIF3A, EPB41, NIN, EVL…	1051	1381	12782	1.25052	0.770271	0.0463389	4.2553
GOTERM_CC_FAT	GO:0043232~intracellular non-membrane-bounded organelle	246	15.0551	0.00692841	HIST2H2AA3, DYNC1LI2, HIST2H2AA4, PNMA2, PDLIM5, FAM110B, H1FX, HOOK3, CITED2, HIST1H2BK, H2AFV, KIFAP3, CEP290, H2AFY, SAP30L, PITX1, CHRNA3, OXR1, H1F0, INA, ZNF44, RCOR3, KIF5B, TIGD1, KIF5C, PCM1, DCTN3, FARP1, MARK1, DCTN2, CTNNA2, PGM5, BAZ1A, ZNF238, NAV1, NAV2, JUN, PDE4DIP, BIN1, SUV420H1, PNMA1, FUS, ERBB4, CEP164, HNRNPA3, GOLSYN, CRMP1, DMD, TNKS, RPS20, CDC42EP4, RPS23, CDC42EP5, KIF…	1051	2596	12782	1.15246	0.965678	0.0918468	9.48824
GOTERM_CC_FAT	GO:0043228~non-membrane-bounded organelle	246	15.0551	0.00692841	HIST2H2AA3, DYNC1LI2, HIST2H2AA4, PNMA2, PDLIM5, FAM110B, H1FX, HOOK3, CITED2, HIST1H2BK, H2AFV, KIFAP3, CEP290, H2AFY, SAP30L, PITX1, CHRNA3, OXR1, H1F0, INA, ZNF44, RCOR3, KIF5B, TIGD1, KIF5C, PCM1, DCTN3, FARP1, MARK1, DCTN2, CTNNA2, PGM5, BAZ1A, ZNF238, NAV1, NAV2, JUN, PDE4DIP, BIN1, SUV420H1, PNMA1, FUS, ERBB4, CEP164, HNRNPA3, GOLSYN, CRMP1, DMD, TNKS, RPS20, CDC42EP4, RPS23, CDC42EP5, KIF…	1051	2596	12782	1.15246	0.965678	0.0918468	9.48824
GOTERM_CC_FAT	GO:0044420~extracellular matrix part	27	1.65239	2.22335e-06	FGF9, LUM, COL3A1, COL2A1, APLP1, SMOC2, SLC1A3, HMCN1, COL27A1, COL6A3, COL6A1, COL8A2, COL4A2, SCUBE3, EGFL6, CCDC80, COL15A1, GRIA3, NID2, COL4A6, COL5A1, LAMA1, LAMA4, FREM2, FREM1, COL1A2, COL1A1	1051	117	12782	2.80656	0.00107774	0.000179705	0.00318795
GOTERM_CC_FAT	GO:0005581~collagen	12	0.734394	7.19934e-05	COL4A2, COL27A1, LUM, COL6A3, COL3A1, COL1A2, COL15A1, COL6A1, COL2A1, COL1A1, COL5A1, COL4A6	1051	35	12782	4.16974	0.0343155	0.00249104	0.10318
GOTERM_CC_FAT	GO:0005583~fibrillar collagen	7	0.428397	0.000181569	COL27A1, LUM, COL3A1, COL1A2, COL2A1, COL1A1, COL5A1	1051	12	12782	7.09435	0.0843021	0.00548917	0.260031
GOTERM_CC_FAT	GO:0005875~microtubule associated complex	20	1.22399	0.00057325	DYNC1LI2, RABGAP1, KIF5B, MAP1B, KIF5C, MID1, DCTN3, DCTN2, DNALI1, KIF1B, KLC1, DYNLL2, KIFAP3, MAP2, MAP4, APPBP2, DYNLRB2, DYNC1H1, DCX, HDAC6	1051	102	12782	2.38466	0.242783	0.0125616	0.818833
GOTERM_CC_FAT	GO:0015630~microtubule cytoskeleton	68	4.16157	0.000635362	DYNC1LI2, C13ORF15, FAM110B, HOOK3, PCGF5, DYNLL2, KIFAP3, CAMSAP1, CEP290, DYNC1H1, TUBA1A, KIF5B, CEP110, KIF5C, DCTN3, PCM1, MARK1, EML5, TACC2, DCTN2, BBS2, KIF1B, NAV1, LYST, HIPK2, CLIP1, MAPRE2, PDE4DIP, DYNLRB2, MAP7D1, CEP97, RABGAP1, NDN, NEDD9, CEP164, AKAP9, MYCBP2, TUBGCP4, DNALI1, TUBB, KLC1, CRMP1, ODF2, TNKS, CLASP1, APPBP2, CLASP2, DCX, KIF21A, KIF21B, KIF3A, NIN, MAP1B, MID1, CD…	1051	549	12782	1.50637	0.265267	0.0133127	0.907179
GOTERM_CC_FAT	GO:0044451~nucleoplasm part	77	4.71236	5.76849e-06	ARNT2, YLPM1, ZEB1, GLI3, CBX5, MLL5, TRIM8, RBM8A, GATA6, SRRM2, YAP1, MYST4, MYST3, PITX2, MLL2, CTBP1, RBL2, RING1, LEF1, HES6, CCNL2, EP300, RPAIN, JUN, ZMIZ1, HIPK2, NCOA6, SIX1, CPSF6, PIAS1, CPSF1, ING4, ING3, STON1, GLIS2, SETD1B, NFYC, NFYA, TRRAP, ZBTB16, PRDM16, SFRS18, PRPF8, HOXA10, HOXA9, SUPT7L, POU3F2, MAML3, TCEA2, TCF4, TCF3, CHD4, BRD1, TAF4, KAT2B, SMAD9, MLL, EPAS1, MAFB, SMA…	1051	555	12782	1.68731	0.00279382	0.00031081	0.00827097
GOTERM_CC_FAT	GO:0005667~transcription factor complex	36	2.20318	4.21139e-05	STON1, ARNT2, NFYC, ZEB1, TRRAP, NFYA, GATA6, HOXA10, HOXA9, POU3F2, YAP1, TCF4, TCF3, PITX2, CTBP1, TAF4, SMAD9, EPAS1, RBL2, MAFB, SMAD6, CREBBP, SMAD3, LEF1, TEAD1, DACH1, HES6, WWTR1, EP300, JUN, NCOA6, SIX1, PBX1, PBX3, ZFHX3, TCF12	1051	210	12782	2.08487	0.0202185	0.00170069	0.060369
GOTERM_CC_FAT	GO:0005654~nucleoplasm	93	5.69155	0.00949917	ARNT2, YLPM1, TERF2IP, ZEB1, XRCC1, GLI3, CBX5, MLL5, TRIM8, SMARCD3, RBM8A, GATA6, SRRM2, YAP1, MYST4, MYST3, PITX2, MLL2, PABPN1, KIAA0892, CTBP1, POLI, RBL2, HNRNPA2B1, RING1, LEF1, HES6, HNRNPR, CCNL2, EP300, RPAIN, JUN, ZMIZ1, HIPK2, NCOA6, SIX1, CPSF6, PIAS1, CPSF1, ING4, ING3, STON1, GLIS2, SETD1B, NFYC, ZBTB16, NFYA, TRRAP, PRDM16, SFRS18, HAND1, MDC1, PRPF8, HOXA10, HOXA9, SUPT7L, POU3F2…	1051	882	12782	1.28236	0.990237	0.120663	12.7905
GOTERM_CC_FAT	GO:0015630~microtubule cytoskeleton	68	4.16157	0.000635362	DYNC1LI2, C13ORF15, FAM110B, HOOK3, PCGF5, DYNLL2, KIFAP3, CAMSAP1, CEP290, DYNC1H1, TUBA1A, KIF5B, CEP110, KIF5C, DCTN3, PCM1, MARK1, EML5, TACC2, DCTN2, BBS2, KIF1B, NAV1, LYST, HIPK2, CLIP1, MAPRE2, PDE4DIP, DYNLRB2, MAP7D1, CEP97, RABGAP1, NDN, NEDD9, CEP164, AKAP9, MYCBP2, TUBGCP4, DNALI1, TUBB, KLC1, CRMP1, ODF2, TNKS, CLASP1, APPBP2, CLASP2, DCX, KIF21A, KIF21B, KIF3A, NIN, MAP1B, MID1, CD…	1051	549	12782	1.50637	0.265267	0.0133127	0.907179
GOTERM_CC_FAT	GO:0031983~vesicle lumen	13	0.795594	0.00024979	SERPING1, HGF, MMRN1, TGFB2, VEGFC, APOB, FGG, FGA, PPBP, FGB, SERPINA1, PROS1, FIGF	1051	46	12782	3.43702	0.114111	0.00710192	0.357571
GOTERM_CC_FAT	GO:0031093~platelet alpha granule lumen	12	0.734394	0.000344981	VEGFC, FGG, FGA, PPBP, FGB, SERPING1, SERPINA1, HGF, MMRN1, FIGF, PROS1, TGFB2	1051	41	12782	3.55954	0.154092	0.00876894	0.493522
GOTERM_CC_FAT	GO:0060205~cytoplasmic membrane-bounded vesicle lumen	12	0.734394	0.00066665	VEGFC, FGG, FGA, PPBP, FGB, SERPING1, SERPINA1, HGF, MMRN1, FIGF, PROS1, TGFB2	1051	44	12782	3.31684	0.27634	0.013386	0.951653
GOTERM_CC_FAT	GO:0031091~platelet alpha granule	13	0.795594	0.00167015	STXBP1, SERPING1, HGF, MMRN1, TGFB2, VEGFC, FGG, FGA, PPBP, FGB, SERPINA1, PROS1, FIGF	1051	56	12782	2.82326	0.555453	0.027568	2.36829
GOTERM_CC_FAT	GO:0045202~synapse	56	3.42717	3.14152e-06	ENAH, LZTS1, SNCAIP, CADM1, SYT4, GABRB2, GRIK2, GRIP1, GRIK3, CLSTN1, CASK, L1CAM, ZNRF1, SLC1A2, DMXL2, SLC1A3, ANK3, CHRNA3, DLG1, SPARCL1, RIMBP2, PSD3, NRXN1, ERC2, BIN1, SLC40A1, GAP43, CDK5R1, SNAP91, ERBB4, TH, ATP6V1G2, AMPH, RIMS3, SYNPR, GPHN, DMD, SOS1, SNAP25, NEFM, PLAT, GLRB, SYT11, MAP1B, GRIA3, ATP1A2, SHANK2, CAMK2N1, CADPS, EPHA7, SLC17A6, EPS8, GRIA2, GRIA1, NTRK2, SYT17	1051	355	12782	1.91847	0.00152248	0.000190437	0.00450445
GOTERM_CC_FAT	GO:0044456~synapse part	40	2.44798	4.99643e-05	SNCAIP, SNAP91, LZTS1, CADM1, ERBB4, SYT4, GABRB2, GRIK2, GRIP1, GRIK3, CLSTN1, TH, L1CAM, ATP6V1G2, AMPH, GPHN, SYNPR, SLC1A2, DMXL2, SOS1, CHRNA3, DLG1, GLRB, SYT11, MAP1B, PSD3, GRIA3, NRXN1, SHANK2, CAMK2N1, EPHA7, SLC17A6, GRIA2, EPS8, GRIA1, NTRK2, ERC2, BIN1, SLC40A1, SYT17	1051	246	12782	1.97752	0.023942	0.00186236	0.0716187
GOTERM_CC_FAT	GO:0043204~perikaryon	9	0.550796	0.00230178	NDN, GRIK2, GRIK3, TH, MAP1B, ENO2, KLHL24, GRIA3, CACNA1A	1051	30	12782	3.64853	0.672952	0.0365695	3.25027
GOTERM_CC_FAT	GO:0014069~postsynaptic density	14	0.856793	0.00472813	LZTS1, ERBB4, MAP1B, PSD3, GRIA3, SHANK2, CAMK2N1, GRIA2, EPS8, GRIA1, SOS1, NTRK2, CHRNA3, DLG1	1051	71	12782	2.39809	0.899599	0.0672836	6.56986
GOTERM_CC_FAT	GO:0000123~histone acetyltransferase complex	11	0.673195	0.00665939	BRD1, ING4, ING3, TAF4, EP300, KAT2B, CREBBP, SUPT7L, TRRAP, MYST4, MYST3	1051	50	12782	2.67559	0.96086	0.0909107	9.13603
GOTERM_MF_FAT	GO:0030528~transcription regulator activity	228	13.9535	3.84348e-18	MXI1, HOXD10, CITED2, MAGED1, CEP290, PATZ1, RARB, PITX1, TWIST1, PITX2, PHOX2B, RXRB, ZHX1, UHRF1, MSX1, ZNF238, HES5, HES4, JUN, MNT, PRDM2, ST18, PIAS1, HOXA13, MYT1, LHX2, HOXA10, LOC100131851, SUPT7L, MAML3, VEZF1, TCF4, ZNF70, TCF3, LHX9, NR1H3, IKZF4, SMAD9, MLL, KLF12, KLF13, SMAD6, CREBBP, ESRRG, SMAD3, DDX5, SHOX2, NOTCH2, NOTCH1, ZFHX4, TULP4, CSRNP3, TRPS1, MZF1, ZNF117, ZFHX3, TCF12,…	1133	1512	12983	1.72794	3.75508e-15	3.75508e-15	6.05458e-15
GOTERM_MF_FAT	GO:0003677~DNA binding	300	18.3599	8.26556e-14	HIST2H2AA3, HIST2H2AA4, ZNF250, H1FX, MXI1, XRCC1, HOXD10, CITED2, HIST1H2BK, H2AFV, H2AFY, PATZ1, ZNF395, BAHCC1, RARB, PITX1, TWIST1, PITX2, H1F0, PHOX2B, ZNF44, POLI, RCOR3, TIGD1, RXRB, ZHX1, LHFP, TOX3, UHRF1, MSX1, ZNF238, HES5, HES4, JUN, ZNF785, MNT, PRDM2, ST18, PIAS1, FUS, ZNF516, TNRC18, HOXA13, MYT1, ZNF618, PLAGL1, LHX2, CASZ1, HOXA10, LOC100131851, VEZF1, TCF4, LHX9, TCF3, ZNF70, NR…	1133	2331	12983	1.47477	8.07008e-11	4.03504e-11	1.30118e-10
GOTERM_MF_FAT	GO:0003700~transcription factor activity	152	9.30233	5.53331e-13	ARNT2, FOXO3, ZIC1, HOXD10, CITED2, HOXC6, HOXC9, GATA6, HOXC4, RARB, PITX1, PITX2, SATB1, PHOX2B, RXRB, ZHX1, HES6, ASCL1, UHRF1, MSX1, EP300, ZNF238, JUN, HOXD3, SIX1, HOXD4, TFAP2B, MNT, TFAP2A, PRDM2, ST18, TSHZ3, TSHZ2, TSHZ1, HOXA13, SOX1, ONECUT2, SOX4, SOX6, MYT1, SOX9, MEIS1, HOXA2, MEIS2, HOXA3, HOXA5, LHX2, HOXA7, JUND, HOXA10, HOXA9, TCF4, ZNF70, TCF3, LHX9, NR1H3, ZNF423, IKZF4, TAF4…	1133	975	12983	1.78642	5.40608e-10	1.80203e-10	8.71658e-10
GOTERM_MF_FAT	GO:0043565~sequence-specific DNA binding	104	6.36475	1.94946e-11	FOXO3, HOXD10, HOXC6, HOXC9, GATA6, HOXC4, RARB, PITX1, PITX2, PHOX2B, SATB1, RXRB, HNRNPA2B1, ZHX1, ASCL1, MSX1, HOXD3, JUN, SIX1, HOXD4, TFAP2B, TSHZ3, TSHZ2, TSHZ1, SOX1, HOXA13, ONECUT2, SOX6, SOX9, MEIS1, HOXA2, MEIS2, HOXA3, HOXA5, LHX2, HOXA7, JUND, HOXA10, HOXA9, TCF3, LHX9, NR1H3, EPAS1, CREBZF, MAFB, ESRRG, SMAD3, FOXP1, FOXP2, SHOX2, HOXB3, HDAC4, ZFHX4, NOTCH1, HOXB2, HOXB7, HOXB8, TR…	1133	607	12983	1.96331	1.90461e-08	4.76154e-09	3.07094e-08
GOTERM_MF_FAT	GO:0003700~transcription factor activity	152	9.30233	5.53331e-13	ARNT2, FOXO3, ZIC1, HOXD10, CITED2, HOXC6, HOXC9, GATA6, HOXC4, RARB, PITX1, PITX2, SATB1, PHOX2B, RXRB, ZHX1, HES6, ASCL1, UHRF1, MSX1, EP300, ZNF238, JUN, HOXD3, SIX1, HOXD4, TFAP2B, MNT, TFAP2A, PRDM2, ST18, TSHZ3, TSHZ2, TSHZ1, HOXA13, SOX1, ONECUT2, SOX4, SOX6, MYT1, SOX9, MEIS1, HOXA2, MEIS2, HOXA3, HOXA5, LHX2, HOXA7, JUND, HOXA10, HOXA9, TCF4, ZNF70, TCF3, LHX9, NR1H3, ZNF423, IKZF4, TAF4…	1133	975	12983	1.78642	5.40608e-10	1.80203e-10	8.71658e-10
GOTERM_MF_FAT	GO:0043565~sequence-specific DNA binding	104	6.36475	1.94946e-11	FOXO3, HOXD10, HOXC6, HOXC9, GATA6, HOXC4, RARB, PITX1, PITX2, PHOX2B, SATB1, RXRB, HNRNPA2B1, ZHX1, ASCL1, MSX1, HOXD3, JUN, SIX1, HOXD4, TFAP2B, TSHZ3, TSHZ2, TSHZ1, SOX1, HOXA13, ONECUT2, SOX6, SOX9, MEIS1, HOXA2, MEIS2, HOXA3, HOXA5, LHX2, HOXA7, JUND, HOXA10, HOXA9, TCF3, LHX9, NR1H3, EPAS1, CREBZF, MAFB, ESRRG, SMAD3, FOXP1, FOXP2, SHOX2, HOXB3, HDAC4, ZFHX4, NOTCH1, HOXB2, HOXB7, HOXB8, TR…	1133	607	12983	1.96331	1.90461e-08	4.76154e-09	3.07094e-08
GOTERM_MF_FAT	GO:0016563~transcription activator activity	71	4.34517	2.95774e-08	FOXK1, GRIP1, MITF, PRRX1, FOXO3, PAX3, ZEB1, GLI2, CITED2, MAGED1, MLL5, HOXC9, GATA6, SMARCD3, CEP290, PATZ1, YAP1, RARB, MYST4, MYST3, SERTAD2, NR2F1, RXRB, RING1, LEF1, ARID1A, SPEN, ARID1B, MYT1L, NCOA1, EP300, NCOA6, TFAP2B, MNT, TFAP2A, FOXC1, PIAS1, SMARCA4, ING4, STON1, GLIS2, NFYC, HCFC2, NFYA, TRRAP, PRDM16, SOX9, HAND1, BCL2, HOXA9, SUPT7L, MAML3, TCF3, ZNF423, NR1H3, TAF4, KAT2B, EPA…	1133	410	12983	1.98436	2.88967e-05	4.81617e-06	4.65928e-05
GOTERM_MF_FAT	GO:0008134~transcription factor binding	84	5.14076	1.9061e-08	GRIP1, ARNT2, PRRX1, CBX4, ZEB1, RBM9, MXI1, CBFA2T2, CITED2, HOXC6, MAGED1, DIP2A, MLL5, DIP2C, SMARCD3, GATA6, YAP1, NR2F2, DDAH2, MYST4, MYST3, SERTAD2, PITX2, NR2F1, PHOX2B, CTBP1, RXRB, RING1, SF1, HES6, SPEN, ARID1B, MXD1, NCOA1, EP300, BPTF, BTG1, JUN, HIPK2, REM2, NCOA6, MNT, TFAP2B, TFAP2A, ZFPM2, FOXC1, PIAS1, LCOR, SMARCA4, ING4, STON1, ENPP2, NFYC, HCFC2, TRRAP, PRDM16, SUFU, MEIS2, H…	1133	513	12983	1.87632	1.86224e-05	3.72452e-06	3.00265e-05
GOTERM_MF_FAT	GO:0016563~transcription activator activity	71	4.34517	2.95774e-08	FOXK1, GRIP1, MITF, PRRX1, FOXO3, PAX3, ZEB1, GLI2, CITED2, MAGED1, MLL5, HOXC9, GATA6, SMARCD3, CEP290, PATZ1, YAP1, RARB, MYST4, MYST3, SERTAD2, NR2F1, RXRB, RING1, LEF1, ARID1A, SPEN, ARID1B, MYT1L, NCOA1, EP300, NCOA6, TFAP2B, MNT, TFAP2A, FOXC1, PIAS1, SMARCA4, ING4, STON1, GLIS2, NFYC, HCFC2, NFYA, TRRAP, PRDM16, SOX9, HAND1, BCL2, HOXA9, SUPT7L, MAML3, TCF3, ZNF423, NR1H3, TAF4, KAT2B, EPA…	1133	410	12983	1.98436	2.88967e-05	4.81617e-06	4.65928e-05
GOTERM_MF_FAT	GO:0003712~transcription cofactor activity	59	3.61077	4.09995e-06	GRIP1, CBX4, PRRX1, ZEB1, MXI1, RBM9, CBFA2T2, CITED2, MAGED1, HOXC6, MLL5, SMARCD3, YAP1, NR2F2, MYST3, SERTAD2, NR2F1, PHOX2B, RXRB, RING1, SF1, ARID1B, SPEN, HES6, MXD1, NCOA1, EP300, BTG1, HIPK2, NCOA6, TFAP2B, MNT, TFAP2A, ZFPM2, PIAS1, ING4, STON1, NFYC, HCFC2, TRRAP, PRDM16, SUFU, MEIS2, HAND1, SUPT7L, MAML3, TCF4, NR1H3, TAF4, KAT2B, KLF12, EPAS1, CREBBP, DDX5, WWTR1, YAF2, SMARCC2, GRLF1…	1133	363	12983	1.86248	0.00399764	0.000500582	0.00645839
GOTERM_MF_FAT	GO:0003713~transcription coactivator activity	38	2.32558	4.09335e-05	ING4, STON1, GRIP1, PRRX1, NFYC, HCFC2, ZEB1, TRRAP, PRDM16, CITED2, MAGED1, MLL5, HAND1, SMARCD3, SUPT7L, MAML3, YAP1, MYST3, SERTAD2, NR2F1, NR1H3, TAF4, KAT2B, EPAS1, RXRB, CREBBP, RING1, ARID1B, WWTR1, NCOA1, EP300, YAF2, SMARCC2, NCOA6, TFAP2B, MNT, TFAP2A, PIAS1	1133	214	12983	2.03477	0.0392036	0.00285255	0.0644624
GOTERM_MF_FAT	GO:0016564~transcription repressor activity	53	3.24357	5.42264e-06	FOXK1, CBX4, PAX3, ZEB1, RBM9, MXI1, CBFA2T2, CITED2, CBX5, HOXC6, PATZ1, NR2F2, MYST4, CTBP1, ARID5B, SF1, RUNX1T1, RING1, SPEN, MXD1, MSX1, HIPK2, MNT, ZFPM2, PIAS1, CUX2, ST18, CUX1, ZBTB16, PRDM16, SUFU, MEIS2, HAND1, HOXA7, TCF4, ZNF423, IKZF4, KLF12, CREBZF, TBX3, SMAD3, WWTR1, FOXP1, FOXP2, CDKN1C, HDAC4, ID2, YAF2, TRPS1, GRLF1, ID4, ZFHX3, HDAC6	1133	316	12983	1.92191	0.00528392	0.000588486	0.00854186
GOTERM_MF_FAT	GO:0046872~metal ion binding	426	26.071	1.3689e-05	PLEKHM3, SCN3A, SCN3B, ZNF250, HMCN1, FSTL5, PATZ1, ZNF395, ZNF44, RXRB, SCN2A, ZHX1, ZNF503, COLEC12, MARK1, ADAMTS6, ADAMTS9, EIF2AK1, NAPEPLD, ZNF238, ZNF785, ST18, ADAMTS3, ZNF516, CYP1B1, PCDH20, ZNF618, CASZ1, TNKS, VEZF1, ZNF70, MGAT4A, ASXL3, ZNF529, ZNF624, KLF12, KLF13, TGFBR1, ASXL1, ESRRG, ZNF521, PCDH17, PCDH19, TRPS1, MZF1, ZNF117, RERE, ZNF292, ENOX2, ZNF518B, ZNF518A, KCNK10, LNPE…	1133	4140	12983	1.17911	0.0132852	0.0012151	0.0215618
GOTERM_MF_FAT	GO:0043167~ion binding	434	26.5606	1.936e-05	PLEKHM3, SCN3A, SCN3B, ZNF250, HMCN1, FSTL5, PATZ1, ZNF395, ZNF44, RXRB, SCN2A, ZHX1, ZNF503, COLEC12, MARK1, ADAMTS6, ADAMTS9, EIF2AK1, NAPEPLD, ZNF238, ZNF785, ST18, ADAMTS3, ZNF516, CYP1B1, PCDH20, ZNF618, CASZ1, TNKS, VEZF1, ZNF70, MGAT4A, ASXL3, ZNF529, ZNF624, KLF12, KLF13, TGFBR1, ASXL1, ESRRG, ZNF521, PCDH17, PCDH19, TRPS1, MZF1, ZNF117, RERE, ZNF292, ENOX2, ZNF518B, ZNF518A, KCNK10, LNPE…	1133	4241	12983	1.17265	0.0187371	0.001575	0.0304931
GOTERM_MF_FAT	GO:0043169~cation binding	428	26.1934	2.1312e-05	PLEKHM3, SCN3A, SCN3B, ZNF250, HMCN1, FSTL5, PATZ1, ZNF395, ZNF44, RXRB, SCN2A, ZHX1, ZNF503, COLEC12, MARK1, ADAMTS6, ADAMTS9, EIF2AK1, NAPEPLD, ZNF238, ZNF785, ST18, ADAMTS3, ZNF516, CYP1B1, PCDH20, ZNF618, CASZ1, TNKS, VEZF1, ZNF70, MGAT4A, ASXL3, ZNF529, ZNF624, KLF12, KLF13, TGFBR1, ASXL1, ESRRG, ZNF521, PCDH17, PCDH19, TRPS1, MZF1, ZNF117, RERE, ZNF292, ENOX2, ZNF518B, ZNF518A, KCNK10, LNPE…	1133	4179	12983	1.17359	0.0206068	0.00160041	0.0335672
GOTERM_MF_FAT	GO:0008270~zinc ion binding	235	14.3819	0.00498395	PLEKHM3, PDLIM5, DZIP1, ZNF250, ZNRF1, ZNRF3, PATZ1, ZNF395, RARB, ZNF44, RXRB, ZHX1, UBR3, ZNF503, ADAMTS6, UHRF1, ADAMTS9, BAZ1A, NAPEPLD, ZNF238, ZNF785, PRDM2, ST18, PIAS1, ADAMTS3, FUS, ZNF516, ASAP2, ASAP1, AKAP13, MYT1, ZNF618, PLAGL1, LHX2, DMD, CASZ1, TNKS, VEZF1, ZNF70, LHX9, NR1H3, IKZF4, ASXL3, ZNF624, ZNF529, MLL, KLF12, KLF13, ASXL1, CREBBP, ZBTB41, ESRRG, ZNF521, SMYD2, ZFHX4, CBLB…	1133	2311	12983	1.16523	0.992414	0.159988	7.56899
GOTERM_MF_FAT	GO:0046332~SMAD binding	13	0.795594	0.000433345	SMAD6, TGFBR1, COL3A1, CREBBP, SMAD3, ZEB2, PRDM16, ACVR1B, JUN, HIPK2, COL1A2, TGFBR3, BMPR1B	1133	46	12983	3.2384	0.345229	0.0199633	0.680464
GOTERM_MF_FAT	GO:0048407~platelet-derived growth factor binding	7	0.428397	0.000136445	COL3A1, COL1A2, PDGFRA, COL6A1, COL2A1, COL1A1, COL5A1	1133	11	12983	7.29206	0.124811	0.00829761	0.214723
GOTERM_MF_FAT	GO:0005201~extracellular matrix structural constituent	17	1.04039	0.00282703	COL4A2, LUM, COL3A1, COL15A1, MGP, COL2A1, COL5A1, COL4A6, LAMA1, LAMA4, FBLN1, WNT3, COL27A1, COL1A2, FBN2, COL1A1, COL8A2	1133	86	12983	2.26514	0.937082	0.104736	4.3617
GOTERM_MF_FAT	GO:0016279~protein-lysine N-methyltransferase activity	11	0.673195	0.00026434	SETDB1, MLL5, MLL, SETD1B, WHSC1L1, ASH1L, WHSC1, PRDM2, MLL3, SUV420H1, MLL2	1133	32	12983	3.93902	0.227632	0.0135024	0.415599
GOTERM_MF_FAT	GO:0016278~lysine N-methyltransferase activity	11	0.673195	0.00026434	SETDB1, MLL5, MLL, SETD1B, WHSC1L1, ASH1L, WHSC1, PRDM2, MLL3, SUV420H1, MLL2	1133	32	12983	3.93902	0.227632	0.0135024	0.415599
GOTERM_MF_FAT	GO:0018024~histone-lysine N-methyltransferase activity	11	0.673195	0.00026434	SETDB1, MLL5, MLL, SETD1B, WHSC1L1, ASH1L, WHSC1, PRDM2, MLL3, SUV420H1, MLL2	1133	32	12983	3.93902	0.227632	0.0135024	0.415599
GOTERM_MF_FAT	GO:0042054~histone methyltransferase activity	12	0.734394	0.000358913	SETDB1, MLL5, MLL, SETD1B, WHSC1L1, ASH1L, WHSC1, PRDM2, MLL3, SUV420H1, MLL2, FBXO11	1133	39	12983	3.52583	0.29582	0.0173832	0.563895
GOTERM_MF_FAT	GO:0008276~protein methyltransferase activity	13	0.795594	0.00097649	SETDB1, MLL, SETD1B, WHSC1, MLL5, ASH1L, WHSC1L1, PCMTD1, PRDM2, MLL3, FBXO11, SUV420H1, MLL2	1133	50	12983	2.97933	0.614994	0.0424585	1.52722
GOTERM_MF_FAT	GO:0008170~N-methyltransferase activity	12	0.734394	0.00528505	SETDB1, MLL5, MLL, SETD1B, WHSC1L1, ASH1L, WHSC1, PRDM2, MLL3, SUV420H1, MLL2, FBXO11	1133	53	12983	2.59448	0.994356	0.163496	8.00863
GOTERM_MF_FAT	GO:0004675~transmembrane receptor protein serine/threonine kinase activity	7	0.428397	0.00321637	ACVR2A, ACVR1B, ACVR2B, TGFBR1, BMPR2, TGFBR3, BMPR1B	1133	18	12983	4.45626	0.957039	0.114016	4.94825
GOTERM_MF_FAT	GO:0005024~transforming growth factor beta receptor activity	7	0.428397	0.00321637	ACVR2A, ACVR1B, ACVR2B, TGFBR1, BMPR2, TGFBR3, BMPR1B	1133	18	12983	4.45626	0.957039	0.114016	4.94825
GOTERM_MF_FAT	GO:0004714~transmembrane receptor protein tyrosine kinase activity	17	1.04039	0.00015812	NRP1, FGFR3, ERBB4, NIN, EFNB3, IRS1, DDR2, EPHB1, EPHA3, EPHB2, EPHA5, NTRK3, DDR1, EPHA4, EPHA7, NTRK2, PDGFRA	1133	67	12983	2.9075	0.143152	0.00904678	0.248793
GOTERM_MF_FAT	GO:0005003~ephrin receptor activity	7	0.428397	0.00231298	EPHA5, EPHA4, EPHA7, EFNB3, EPHB1, EPHB2, EPHA3	1133	17	12983	4.71839	0.8959	0.08996	3.5821
GOTERM_MF_FAT	GO:0005024~transforming growth factor beta receptor activity	7	0.428397	0.00321637	ACVR2A, ACVR1B, ACVR2B, TGFBR1, BMPR2, TGFBR3, BMPR1B	1133	18	12983	4.45626	0.957039	0.114016	4.94825
GOTERM_MF_FAT	GO:0004675~transmembrane receptor protein serine/threonine kinase activity	7	0.428397	0.00321637	ACVR2A, ACVR1B, ACVR2B, TGFBR1, BMPR2, TGFBR3, BMPR1B	1133	18	12983	4.45626	0.957039	0.114016	4.94825
GOTERM_MF_FAT	GO:0046983~protein dimerization activity	66	4.03917	0.00497485	NOG, BACH2, CADM1, IL6ST, GRIK2, ARNT2, TGFB2, APOA4, APOA2, APOB, TRIM8, ROBO1, TRIM9, GUCY1A3, PDGFC, ROBO2, GHR, ALDH5A1, RING1, RUNX1T1, POLR2J2, EIF2AK1, TIMELESS, JUN, TFAP2B, PDGFRA, NPPC, CLIP1, TFAP2A, ABAT, GUCY1B3, EXT1, BIN1, TYRP1, NDN, SOX6, ZBTB16, ZNF618, MYCBP2, AMPH, HAND1, BCL2, JUND, SRR, ENO2, TCF4, FIGF, TCF3, CARD8, MLL, EPAS1, TGFBR1, SMAD6, SMAD3, HGF, WWTR1, FOXP1, FOXP2…	1133	542	12983	1.39537	0.992346	0.165118	7.55568
GOTERM_MF_FAT	GO:0005024~transforming growth factor beta receptor activity	7	0.428397	0.00321637	ACVR2A, ACVR1B, ACVR2B, TGFBR1, BMPR2, TGFBR3, BMPR1B	1133	18	12983	4.45626	0.957039	0.114016	4.94825
GOTERM_MF_FAT	GO:0004675~transmembrane receptor protein serine/threonine kinase activity	7	0.428397	0.00321637	ACVR2A, ACVR1B, ACVR2B, TGFBR1, BMPR2, TGFBR3, BMPR1B	1133	18	12983	4.45626	0.957039	0.114016	4.94825
GOTERM_MF_FAT	GO:0060589~nucleoside-triphosphatase regulator activity	52	3.18237	0.00693839	PREX1, ARHGAP21, ARHGAP6, ARHGAP5, DMXL2, PAK2, RAPGEF6, RAPGEF2, ARHGEF3, ARHGEF7, PSD3, SIPA1L2, HERC2, ARHGEF9, HERC1, FARP1, MAP4K4, PLCE1, RAB11FIP3, JUN, SRGAP3, RIN2, TBC1D3C, RABGAP1, TBC1D3F, RALGPS1, TBC1D9, TBC1D3H, ASAP2, ASAP1, RUNDC3A, AKAP13, CYTH2, RASAL2, ALDH1A1, PLEKHG1, SOS1, SOS2, GPSM1, GPSM2, TBC1D30, RASA4, TBC1D3, RHOBTB3, GDI1, ABR, TRIO, RGS16, RALGDS, TBC1D24, RGS20, R…	1133	413	12983	1.44277	0.998889	0.202878	10.3879
GOTERM_MF_FAT	GO:0030695~GTPase regulator activity	51	3.12118	0.00716459	PREX1, ARHGAP21, ARHGAP6, ARHGAP5, DMXL2, PAK2, RAPGEF6, RAPGEF2, ARHGEF3, ARHGEF7, PSD3, SIPA1L2, HERC2, ARHGEF9, HERC1, FARP1, MAP4K4, PLCE1, RAB11FIP3, JUN, SRGAP3, RIN2, TBC1D3C, RABGAP1, TBC1D3F, RALGPS1, TBC1D9, TBC1D3H, ASAP2, ASAP1, RUNDC3A, AKAP13, CYTH2, RASAL2, ALDH1A1, PLEKHG1, SOS1, SOS2, GPSM1, GPSM2, TBC1D30, RASA4, TBC1D3, RHOBTB3, GDI1, ABR, TRIO, RGS16, RALGDS, TBC1D24, RGS20, R…	1133	404	12983	1.44655	0.999111	0.202771	10.709
GOTERM_MF_FAT	GO:0005083~small GTPase regulator activity	37	2.26438	0.00845207	TBC1D3C, TBC1D3F, RABGAP1, TBC1D9, TBC1D3H, PREX1, ASAP2, RUNDC3A, ASAP1, AKAP13, CYTH2, ALDH1A1, RASAL2, ARHGAP6, DMXL2, ARHGAP5, PLEKHG1, PAK2, SOS1, SOS2, TBC1D30, RAPGEF2, TBC1D3, RHOBTB3, GDI1, ARHGEF3, ABR, ARHGEF7, PSD3, TRIO, ARHGEF9, HERC1, RALGDS, FARP1, TBC1D24, MAP4K4, RAB11FIP3, JUN, GRLF1, RIN2	1133	274	12983	1.54738	0.99975	0.210958	12.5156
GOTERM_MF_FAT	GO:0008092~cytoskeletal protein binding	61	3.73317	0.00792669	MTSS1, ENAH, WASF3, MYBPC1, PDLIM5, WASF1, SDC3, KLHL1, HOOK3, FRMD3, NRCAM, TMSB15A, DYNLL2, CXCR4, KIFAP3, TMSB15B, CEP290, DLG1, FMNL2, KIF5B, CLMN, NCALD, ENC1, GPR98, FARP1, FMN2, SPAG9, EPB41L1, KIF1B, TNS1, CFL2, MIB2, FRMD4A, CLIP1, MAPRE2, MYO5A, RABGAP1, NDN, WASH1, EPB41L4A, ABI2, PXK, DAAM1, DMD, CLASP1, WIPF1, CLASP2, DCX, SNAP25, PHACTR3, EPB41, MAP1B, EVL, PKNOX2, SYNE2, FYN, TMOD2…	1133	504	12983	1.3869	0.99958	0.20442	11.7826
INTERPRO	IPR015492:Protocadherin gamma	19	1.16279	5.31431e-19	PCDHGA12, PCDHGA10, PCDHGA11, PCDHGA9, PCDHGB7, PCDHGA8, PCDHGA7, PCDHGC5, PCDHGB6, PCDHGA6, PCDHGC4, PCDHGA5, PCDHGC3, PCDHGA4, PCDHGB3, PCDHGB2, PCDHGA3, PCDHGA2, PCDHGB5, PCDHGA1, PCDHGB4, PCDHGB1	1381	19	16659	12.063	8.55604e-16	8.55604e-16	8.9055e-16
INTERPRO	IPR013164:Cadherin, N-terminal	27	1.65239	9.8067e-14	PCDH20, PCDHGA9, PCDHGA8, PCDHGC5, PCDHGA7, PCDHB14, PCDHGA6, PCDHGC4, PCDHGA5, PCDHGC3, PCDHGA4, PCDHB10, PCDHGA3, PCDHGA2, PCDHGA1, PCDHGB1, PCDHGA12, PCDHGA10, PCDHGA11, PCDHGB7, PCDHGB6, PCDH9, PCDH8, PCDH7, PCDH17, PCDHGB3, PCDHGB2, PCDH19, PCDHGB5, PCDHGB4	1381	58	16659	5.61553	1.57833e-10	7.89163e-11	1.6428e-10
INTERPRO	IPR002126:Cadherin	37	2.26438	1.19211e-13	PCDH20, CLSTN1, PCDHGA9, PCDHGA8, PCDHB14, PCDHGA7, PCDHGC5, PCDHGA6, PCDHGC4, PCDHGA5, PCDHGC3, PCDHGA4, PCDHB10, PCDHGA3, PCDHGA2, DCHS1, PCDHGA1, PCDHGB1, FAT3, FAT4, PCDHGA12, PCDHGA10, PCDHGA11, PCDHGB7, CELSR3, PCDHGB6, PCDH9, PCDH8, CELSR2, PCDH7, PCDH17, PCDHGB3, PCDHGB2, PCDH19, PCDHGB5, PCDHGB4, CDH12, FREM2, DSC3, CDH11	1381	108	16659	4.13269	1.91973e-10	6.3991e-11	1.99818e-10
INTERPRO	IPR017970:Homeobox, conserved site	55	3.36597	1.99605e-12	PAX6, PRRX1, ZEB2, PAX3, ZEB1, HOXD10, HOXC6, HOXC9, PAX7, HOXC4, POU4F2, POU4F1, PITX1, PITX2, SATB1, PHOX2B, ZHX1, MSX1, HOXD3, HOXD4, SIX1, CUX1, IRX3, TSHZ3, TSHZ2, IRX5, TSHZ1, HOXA13, IRX1, ONECUT2, MEIS1, MSX2, HOXA2, MEIS2, HOXA3, HOXA5, LHX2, HOXA7, HOXA10, HOXA9, POU3F2, LHX9, ISL1, PKNOX2, HOXB3, SHOX2, ZFHX4, HOXB2, HOXB7, HOXB8, HOXB6, PBX1, HOXB9, PBX3, ZFHX3	1381	232	16659	2.85976	3.21367e-09	8.03418e-10	3.34492e-09
INTERPRO	IPR001356:Homeobox	55	3.36597	3.42935e-12	PAX6, PRRX1, ZEB2, PAX3, ZEB1, HOXD10, HOXC6, HOXC9, PAX7, HOXC4, POU4F2, POU4F1, PITX1, PITX2, SATB1, PHOX2B, ZHX1, MSX1, HOXD3, HOXD4, SIX1, CUX1, IRX3, TSHZ3, TSHZ2, IRX5, TSHZ1, HOXA13, IRX1, ONECUT2, MEIS1, MSX2, HOXA2, MEIS2, HOXA3, HOXA5, LHX2, HOXA7, HOXA10, HOXA9, POU3F2, LHX9, ISL1, PKNOX2, HOXB3, SHOX2, ZFHX4, HOXB2, HOXB7, HOXB8, HOXB6, PBX1, HOXB9, PBX3, ZFHX3	1381	235	16659	2.82325	5.52128e-09	1.10426e-09	5.74679e-09
INTERPRO	IPR012287:Homeodomain-related	52	3.18237	2.04204e-10	PAX6, PRRX1, PAX3, TERF2IP, HOXD10, HOXC6, HOXC9, PAX7, HOXC4, POU4F2, POU4F1, PITX1, PITX2, PHOX2B, TIGD1, POGZ, ZHX1, MSX1, HOXD3, HOXD4, SIX1, CUX1, IRX3, IRX5, HOXA13, IRX1, ONECUT2, MEIS1, MSX2, HOXA2, MEIS2, HOXA3, HOXA5, LHX2, HOXA7, HOXA10, HOXA9, POU3F2, LHX9, ISL1, PKNOX2, HOXB3, SHOX2, ZFHX4, HOXB2, HOXB7, HOXB8, HOXB6, PBX1, HOXB9, PBX3, ZFHX3	1381	238	16659	2.63561	3.28768e-07	3.28768e-08	3.42196e-07
INTERPRO	IPR001827:Homeobox protein, antennapedia type, conserved site	13	0.795594	1.05105e-07	HOXB3, HOXC6, HOXA2, HOXA3, HOXB2, HOXB7, HOXB8, HOXA5, HOXD3, HOXC4, HOXA7, HOXB6, HOXD4	1381	24	16659	6.53412	0.000169205	8.46091e-06	0.00017613
INTERPRO	IPR017995:Homeobox protein, antennapedia type	6	0.367197	0.0018694	HOXB7, HOXA5, HOXC4, HOXD4, HOXB6, HOXA7	1381	12	16659	6.0315	0.950834	0.0692155	3.08695
INTERPRO	IPR006210:EGF-like	50	3.05998	3.47809e-12	NPNT, JAG1, DLK1, CSPG5, MMRN1, MEGF10, HMCN1, RSPO3, ODZ2, ODZ4, TMEFF2, ATRNL1, SCUBE3, NRXN2, NRXN3, SCUBE2, EGFL6, LRP1B, DLL3, DLL1, NRXN1, SLIT1, SLIT2, SLIT3, THBD, RELN, NCAN, PROS1, ASTN1, CRB1, FAT3, ITGB8, FAT4, DNER, FAM5C, FBN2, PLAT, ATRN, NTNG1, NOTCH2NL, CELSR3, CELSR2, NID2, NOTCH2, NOTCH1, FBLN1, CLEC18A, WIF1, LRP2, LRP4	1381	201	16659	3.00075	5.59975e-09	9.33292e-10	5.82846e-09
INTERPRO	IPR013032:EGF-like region, conserved site	62	3.79437	1.24407e-11	NPNT, JAG1, DLK1, CSPG5, MMRN1, MEGF10, HMCN1, ODZ2, ODZ4, TMEFF2, ATRNL1, SCUBE3, NRXN2, EGFL6, SCUBE2, NRXN3, LRP1B, DLL3, DLL1, NRXN1, SLIT1, SLIT2, SLIT3, THBD, BPTF, RELN, NCAN, ADAM12, PROS1, TYRP1, MEGF9, ASTN1, EPHB1, EPHB2, DCT, CRB1, FAT3, ITGB8, FAT4, DNER, FBN2, PLAT, ATRN, NTNG1, NOTCH2NL, CELSR3, CELSR2, NID2, C3ORF50, EPHA3, EPHA5, LAMA1, NOTCH2, EPHA7, NOTCH1, LAMA4, FBLN1, PHF2, …	1381	293	16659	2.55258	2.00296e-08	2.50369e-09	2.08476e-08
INTERPRO	IPR000742:EGF-like, type 3	45	2.75398	5.38038e-10	NPNT, DLK1, JAG1, MMRN1, MEGF10, HMCN1, CRB1, FAT3, FAT4, DNER, FBN2, ODZ2, ODZ4, PLAT, TMEFF2, ATRNL1, NRXN2, SCUBE3, EGFL6, SCUBE2, NRXN3, ATRN, LRP1B, DLL3, NTNG1, NOTCH2NL, CELSR3, CELSR2, DLL1, NID2, NRXN1, SLIT1, SLIT2, SLIT3, NOTCH2, FBLN1, NOTCH1, CLEC18A, THBD, RELN, WIF1, LRP2, NCAN, ADAM12, PROS1	1381	194	16659	2.79812	8.66241e-07	7.87492e-08	9.01621e-07
INTERPRO	IPR000152:EGF-type aspartate/asparagine hydroxylation conserved site	29	1.77479	2.64085e-09	NPNT, DLK1, JAG1, HMCN1, FAT3, CRB1, FAT4, DNER, SCUBE3, EGFL6, NRXN3, SCUBE2, LRP1B, NOTCH2NL, CELSR3, DLL1, CELSR2, NRXN1, NID2, SLIT1, SLIT2, NOTCH2, FBLN1, NOTCH1, THBD, LRP2, NCAN, PROS1, LRP4	1381	97	16659	3.60646	4.25175e-06	3.54314e-07	4.42542e-06
INTERPRO	IPR006209:EGF	33	2.01958	8.15201e-09	DLK1, JAG1, MMRN1, FAT3, CRB1, FAT4, DNER, ODZ2, PLAT, TMEFF2, NRXN2, SCUBE3, NRXN3, SCUBE2, LRP1B, NOTCH2NL, DLL3, CELSR3, DLL1, CELSR2, NRXN1, NID2, SLIT1, SLIT2, SLIT3, NOTCH2, NOTCH1, THBD, WIF1, LRP2, NCAN, PROS1, LRP4	1381	127	16659	3.13448	1.31246e-05	1.00959e-06	1.36608e-05
INTERPRO	IPR001881:EGF-like calcium-binding	27	1.65239	4.14088e-08	NPNT, JAG1, DLK1, HMCN1, FAT3, CRB1, FAT4, DNER, SCUBE3, EGFL6, SCUBE2, LRP1B, NOTCH2NL, DLL1, CELSR2, NID2, SLIT1, SLIT2, SLIT3, NOTCH2, FBLN1, NOTCH1, THBD, LRP2, NCAN, PROS1, LRP4	1381	96	16659	3.39272	6.6666e-05	4.16676e-06	6.93911e-05
INTERPRO	IPR018097:EGF-like calcium-binding, conserved site	25	1.52999	6.84913e-07	NPNT, JAG1, HMCN1, FAT3, CRB1, FAT4, DNER, SCUBE3, SCUBE2, EGFL6, LRP1B, NOTCH2NL, DLL1, NID2, SLIT1, SLIT2, SLIT3, NOTCH2, FBLN1, NOTCH1, THBD, NCAN, LRP2, PROS1, LRP4	1381	96	16659	3.14141	0.0011021	4.79428e-05	0.00114774
INTERPRO	IPR013091:EGF calcium-binding	16	0.979192	0.00069913	SCUBE3, EGFL6, SCUBE2, NPNT, LRP1B, NOTCH2NL, NID2, NOTCH2, NOTCH1, FBLN1, HMCN1, THBD, FAT4, LRP2, PROS1, LRP4	1381	72	16659	2.68067	0.67567	0.0316592	1.16514
INTERPRO	IPR001092:Basic helix-loop-helix dimerisation region bHLH	30	1.83599	3.21844e-08	ARNT2, MITF, MXI1, MYCL1, NPAS3, HAND1, OLIG3, HEY1, MLXIP, TCF4, TCF3, TWIST1, EPAS1, HES6, KIAA2018, MXD1, ASCL1, NCOA1, ID2, HES5, EBF3, HES4, EBF1, MNT, NHLH2, NEUROD1, ID4, TCF12, PDCD6, NHLH1	1381	114	16659	3.17447	5.18156e-05	3.45445e-06	5.39332e-05
INTERPRO	IPR011598:Helix-loop-helix DNA-binding	19	1.16279	0.000146552	ARNT2, MXI1, MXD1, MYCL1, ASCL1, NCOA1, HES5, HAND1, HEY1, HES4, MNT, NHLH2, NEUROD1, MLXIP, TCF4, TCF3, TCF12, NHLH1, TWIST1	1381	84	16659	2.72854	0.210193	0.00783469	0.245303
INTERPRO	IPR001965:Zinc finger, PHD-type	26	1.59119	4.34236e-08	ING4, ING3, RAI1, MLL5, MLL3, MLLT6, PHF20L1, BAZ2B, CHD4, MYST4, MLL2, MYST3, BRD1, MLL, PHF10, WHSC1, JHDM1D, UHRF1, PHF2, BAZ1A, BPTF, WHSC1L1, ASH1L, PHF21B, KDM4B, PHF8	1381	90	16659	3.48487	6.99096e-05	4.11247e-06	7.27674e-05
INTERPRO	IPR019787:Zinc finger, PHD-finger	25	1.52999	5.71251e-08	ING4, ING3, MLL5, MLL3, MLLT6, PHF20L1, BAZ2B, CHD4, MYST4, MLL2, MYST3, BRD1, MLL, PHF10, WHSC1, JHDM1D, UHRF1, PHF2, BAZ1A, BPTF, ASH1L, WHSC1L1, PHF21B, KDM4B, PHF8	1381	85	16659	3.54794	9.19672e-05	5.10951e-06	9.57278e-05
INTERPRO	IPR019786:Zinc finger, PHD-type, conserved site	25	1.52999	3.64317e-07	ING4, ING3, RAI1, MLL5, MLLT6, PHF20L1, BAZ2B, CHD4, MYST4, MYST3, BRD1, ASXL3, MLL, ASXL1, PHF10, WHSC1, JHDM1D, UHRF1, PHF2, BAZ1A, ASH1L, WHSC1L1, PHF21B, KDM4B, PHF8	1381	93	16659	3.24274	0.000586378	2.79306e-05	0.000610504
INTERPRO	IPR013098:Immunoglobulin I-set	40	2.44798	4.29573e-12	IGDCC4, IGDCC3, FGFR3, IGFBPL1, OPCML, MYBPC1, PRTG, LRIG1, L1CAM, NEO1, LRRC4C, NRCAM, VCAM1, HMCN1, ROBO1, FSTL5, ROBO2, ROBO3, UNC5C, LRFN5, KIRREL2, NEGR1, BOC, PTPRD, SDK2, LRRN3, NFASC, SDK1, PTPRS, TRIO, MXRA5, NCAM1, NTRK3, CDON, NTRK2, PDGFRA, CNTN2, CNTN4, CNTN3, CHL1	1381	138	16659	3.49652	6.91604e-09	9.88005e-10	7.19851e-09
INTERPRO	IPR003961:Fibronectin, type III	47	2.87638	2.05977e-11	IGDCC4, IGDCC3, IL6ST, MYBPC1, FSD1L, PRTG, ASTN1, HCFC2, L1CAM, NEO1, EPHB1, EPHB2, NRCAM, C4ORF31, FNDC5, TRIM9, ROBO1, COL6A3, ROBO2, ROBO3, LRFN5, BOC, GHR, PHYHIPL, FLRT2, PTPRD, SDK2, LRRN3, RIMBP2, NFASC, LIFR, SDK1, PTPRS, MID1, PTPRO, IL11RA, EPHA3, NCAM1, EPHA5, EPHA4, EPHA7, TRIM36, CDON, CNTN2, CNTN4, CNTN3, CHL1	1381	190	16659	2.984	3.31624e-08	3.68471e-09	3.45168e-08
INTERPRO	IPR008957:Fibronectin, type III-like fold	41	2.50918	1.17949e-08	IGDCC4, IGDCC3, IL6ST, MYBPC1, FSD1L, PRTG, L1CAM, NEO1, EPHB1, EPHB2, NRCAM, FNDC5, TRIM9, ROBO1, COL6A3, ROBO2, ROBO3, LRFN5, BOC, GHR, PTPRD, SDK2, RIMBP2, NFASC, SDK1, LIFR, PTPRS, MID1, PTPRO, IL11RA, EPHA3, NCAM1, EPHA5, EPHA4, EPHA7, TRIM36, CDON, CNTN2, CNTN4, CNTN3, CHL1	1381	184	16659	2.68795	1.89896e-05	1.35641e-06	1.97653e-05
INTERPRO	IPR003598:Immunoglobulin subtype 2	42	2.57038	9.29071e-08	IGDCC4, IGDCC3, FGFR3, CADM1, IGFBPL1, OPCML, MYBPC1, PRTG, LRIG1, L1CAM, NEO1, LRRC4C, NRCAM, VCAM1, HMCN1, ROBO1, FSTL5, ROBO2, UNC5C, ROBO3, LRFN5, KIRREL2, NEGR1, BOC, PTPRD, SDK2, LRRN3, NFASC, SDK1, PTPRS, TRIO, MXRA5, NCAM1, CDON, NTRK2, PDGFRA, CNTN2, CNTN4, CNTN3, JAM2, JAM3, CHL1	1381	205	16659	2.47144	0.000149569	7.87263e-06	0.00015569
INTERPRO	IPR013151:Immunoglobulin	33	2.01958	0.00027889	IGDCC4, IGDCC3, FGFR3, CADM1, OPCML, PRTG, LRIG1, L1CAM, NEO1, NRCAM, VCAM1, HMCN1, FSTL5, NEGR1, BOC, PTPRD, SDK2, SDK1, NFASC, PTPRS, IL11RA, MXRA5, NTRK3, NCAM1, CDON, IGSF3, PDGFRA, CNTN2, CNTN4, CNTN3, JAM2, JAM3, CHL1	1381	202	16659	1.97069	0.361782	0.0139356	0.466326
INTERPRO	IPR012680:Laminin G, subdomain 2	16	0.979192	6.35162e-07	NRXN2, NRXN3, COL15A1, CELSR3, CELSR2, NRXN1, SLIT1, COL5A1, SLIT2, SLIT3, LAMA1, LAMA4, FAT3, CRB1, FAT4, PROS1	1381	42	16659	4.59543	0.00102209	4.64812e-05	0.00106437
INTERPRO	IPR001791:Laminin G	16	0.979192	1.75009e-06	NRXN2, NRXN3, COL15A1, CELSR3, CELSR2, NRXN1, SLIT1, COL5A1, SLIT2, SLIT3, LAMA1, LAMA4, FAT3, CRB1, FAT4, PROS1	1381	45	16659	4.28907	0.00281368	0.000112699	0.00293268
INTERPRO	IPR013320:Concanavalin A-like lectin/glucanase, subgroup	16	0.979192	0.00144416	NRXN2, NRXN3, CELSR3, CELSR2, NRXN1, SLIT1, COL5A1, SLIT2, SLIT3, LAMA1, LAMA4, FAT3, CRB1, FAT4, PTX3, PROS1	1381	77	16659	2.5066	0.902391	0.0551706	2.39273
INTERPRO	IPR001487:Bromodomain	13	0.795594	6.22308e-05	BRD1, BRD2, MLL, CREBBP, BRWD1, EP300, BAZ1A, BPTF, ASH1L, BRD4, BAZ2B, ATAD2B, SMARCA4	1381	40	16659	3.92047	0.0953388	0.00370404	0.104233
INTERPRO	IPR018359:Bromodomain, conserved site	12	0.734394	0.000104338	BRD1, BRWD1, BRD2, BAZ1A, EP300, BPTF, CREBBP, ASH1L, BRD4, BAZ2B, SMARCA4, ATAD2B	1381	36	16659	4.021	0.154641	0.0059818	0.174702
INTERPRO	IPR007125:Histone core	13	0.795594	0.000217311	HIST2H2AA3, HIST1H2AC, HIST2H2AA4, HIST1H2BD, H2BFM, H2BFS, HIST1H2BK, H2AFV, HIST2H2BE, SOS1, SOS2, H2AFY2, H2AFY, H3F3B	1381	45	16659	3.48487	0.295247	0.0112239	0.363537
INTERPRO	IPR009072:Histone-fold	13	0.795594	0.00129314	TAF4, HIST1H2BD, NFYC, H2BFM, H2BFS, HIST1H2BK, H2AFV, HIST2H2BE, SOS1, SOS2, H2AFY2, H2AFY, H3F3B	1381	54	16659	2.90406	0.875482	0.0520163	2.14505
INTERPRO	IPR000885:Fibrillar collagen, C-terminal	6	0.367197	0.00116995	COL27A1, COL3A1, COL1A2, COL2A1, COL1A1, COL5A1	1381	11	16659	6.57982	0.848128	0.0496627	1.94258
INTERPRO	IPR008160:Collagen triple helix repeat	16	0.979192	0.00351467	COL4A2, COL21A1, COL3A1, COL15A1, COLEC12, COL2A1, COL5A1, COL4A6, C1QTNF3, COL27A1, COL6A3, COL1A2, COL6A1, COL1A1, COL8A2, WDR33	1381	84	16659	2.29771	0.996547	0.111389	5.72943
INTERPRO	IPR003124:Actin-binding WH2	7	0.428397	0.00585355	COBLL1, MTSS1, WASH1, WASF3, WASF1, PXK, WIPF1	1381	21	16659	4.021	0.999921	0.16334	9.3695
INTERPRO	IPR003616:Post-SET zinc-binding region	9	0.550796	2.67557e-05	SETDB1, MLL, SETD1B, WHSC1L1, ASH1L, WHSC1, CRIPAK, MLL3, MLL2	1381	17	16659	6.38629	0.0421626	0.00165544	0.0448266
INTERPRO	IPR001214:SET	14	0.856793	0.000126773	SETDB1, MLL, SETD1B, WHSC1, SMYD2, PRDM16, PRDM13, MLL5, WHSC1L1, ASH1L, PRDM2, MLL3, SUV420H1, MLL2	1381	49	16659	3.44657	0.184633	0.00701381	0.212228
INTERPRO	IPR015722:MLL Transcription Factor	4	0.244798	0.00937202	MLL, SETD1B, MLL3, MLL2	1381	6	16659	8.042	1	0.240913	14.5973
INTERPRO	IPR000472:TGF-beta receptor/activin receptor, type I/II	6	0.367197	0.00116995	ACVR2A, ACVR1B, ACVR2B, TGFBR1, BMPR2, BMPR1B	1381	11	16659	6.57982	0.848128	0.0496627	1.94258
INTERPRO	IPR003962:Fibronectin, type III subdomain	14	0.856793	1.45046e-06	PTPRD, MYBPC1, IL6ST, SDK2, PRTG, SDK1, PTPRS, NEO1, EPHB1, EPHA3, EPHB2, EPHA5, EPHA4, EPHA7	1381	34	16659	4.96712	0.00233251	9.72968e-05	0.00243059
INTERPRO	IPR016257:Tyrosine-protein kinase, ephrin receptor	6	0.367197	0.00283193	EPHA5, EPHA4, EPHA7, EPHB1, EPHB2, EPHA3	1381	13	16659	5.56754	0.989599	0.0964861	4.6412
INTERPRO	IPR001660:Sterile alpha motif SAM	17	1.04039	0.00385668	PPFIA2, ANKS1A, MAGI1, SCML1, SHANK2, ZCCHC14, EPHB1, EPHA3, EPHB2, EPHA5, EPHA4, DDHD2, EPHA7, SAMD5, SARM1, TNKS, PHC2	1381	93	16659	2.20506	0.998013	0.119235	6.27016
INTERPRO	IPR001090:Ephrin receptor, ligand binding	6	0.367197	0.00410739	EPHA5, EPHA4, EPHA7, EPHB1, EPHB2, EPHA3	1381	14	16659	5.16986	0.998675	0.124124	6.66469
INTERPRO	IPR001426:Receptor tyrosine kinase, class V, conserved site	6	0.367197	0.00410739	EPHA5, EPHA4, EPHA7, EPHB1, EPHB2, EPHA3	1381	14	16659	5.16986	0.998675	0.124124	6.66469
INTERPRO	IPR010606:Mib-herc2	4	0.244798	0.00499287	MIB1, MIB2, HERC2, HERC2P2, HERC2P3	1381	5	16659	9.6504	0.999684	0.143563	8.04566
INTERPRO	IPR002049:EGF-like, laminin	12	0.734394	0.000373276	DCT, LAMA1, TYRP1, MEGF9, LAMA4, ATRNL1, ATRN, NTNG1, CELSR3, CELSR2, MEGF10, C3ORF50	1381	41	16659	3.53063	0.451784	0.0180498	0.623683
INTERPRO	IPR000884:Thrombospondin, type 1 repeat	14	0.856793	0.00228973	ADAMTS18, THSD7B, THSD7A, SEMA5A, ADAMTS6, ADAMTS9, HMCN1, THSD1, RSPO3, RSPO2, BAI3, UNC5C, ADAMTS3, SPON1	1381	65	16659	2.59818	0.975045	0.0804577	3.76858
INTERPRO	IPR001841:Zinc finger, RING-type	41	2.50918	0.00144381	BMI1, ZNRF1, ZNRF3, TTC3, MYCBP2, TRIM73, PCGF5, TRIM2, PCGF3, TRIM8, TRIM9, RNF165, RNFT2, MLL3, LONRF2, CHD4, MYST3, MLL2, TRAF3, DTX4, RNF144A, MEX3B, MEX3A, DTX3, RING1, TRIM41, PDZRN4, PDZRN3, WHSC1, RNF175, RBBP6, MIB1, UHRF1, CBLB, TRIM36, BAZ1A, RNF150, MIB2, WHSC1L1, RNF157, VPS24	1381	296	16659	1.67089	0.902334	0.0564965	2.39214
INTERPRO	IPR018957:Zinc finger, C3HC4 RING-type	31	1.89718	0.00772441	BMI1, ZNRF1, ZNRF3, TTC3, TRIM73, PCGF5, TRIM2, PCGF3, TRIM8, TRIM9, RNF165, RNFT2, LONRF2, TRAF3, DTX4, MEX3B, DTX3, MEX3A, RING1, TRIM41, PDZRN4, UBR3, PDZRN3, RNF175, MID1, MIB1, CBLB, TRIM36, RNF150, VPS24, RNF157	1381	228	16659	1.64014	0.999996	0.206416	12.1856
INTERPRO	IPR017907:Zinc finger, RING-type, conserved site	36	2.20318	0.00940485	BMI1, ZNRF1, ZNRF3, TTC3, MYCBP2, TRIM73, PCGF5, TRIM2, PCGF3, TRIM8, TRIM9, RNF165, RNFT2, LONRF2, TRAF3, DTX4, RNF144A, MEX3B, MEX3A, DTX3, RING1, TRIM41, UBR3, PDZRN4, PDZRN3, RNF175, MID1, RBBP6, MIB1, UHRF1, CBLB, TRIM36, RNF150, MIB2, VPS24, RNF157	1381	280	16659	1.55096	1	0.237894	14.6448
INTERPRO	IPR001438:EGF-like, type 2	8	0.489596	0.00077887	NOTCH2, CRB1, DNER, DLL3, NOTCH2NL, DLL1, DLK1, JAG1	1381	20	16659	4.8252	0.714773	0.0342462	1.29722
INTERPRO	IPR011042:Six-bladed beta-propeller, TolB-like	10	0.611995	0.00322192	TRIM2, NHLRC3, LRP1B, PON2, NHLRC2, NID2, LRP2, ODZ2, LRP4, ODZ4	1381	38	16659	3.17447	0.994459	0.104655	5.26424
INTERPRO	IPR001258:NHL repeat	6	0.367197	0.00410739	TRIM2, NHLRC3, LRP1B, NHLRC2, ODZ2, ODZ4	1381	14	16659	5.16986	0.998675	0.124124	6.66469
INTERPRO	IPR000472:TGF-beta receptor/activin receptor, type I/II	6	0.367197	0.00116995	ACVR2A, ACVR1B, ACVR2B, TGFBR1, BMPR2, BMPR1B	1381	11	16659	6.57982	0.848128	0.0496627	1.94258
INTERPRO	IPR012677:Nucleotide-binding, alpha-beta plait	31	1.89718	0.00287547	FUS, RALYL, ENOX2, SETD1B, KIAA0430, RBM5, RBM9, SFRS2B, HNRNPA3, RBM4B, TNRC6C, RBM8A, RBMS3, MSI2, TNRC6B, RBM10, PABPN1, HNRNPA2B1, ELAVL1, ELAVL2, NXF1, ELAVL3, SPEN, HNRNPR, HNRNPA0, A2BP1, SFPQ, CIRBP, CPSF6, RBM15, ENOX1	1381	213	16659	1.75565	0.990305	0.095874	4.71096
INTERPRO	IPR000504:RNA recognition motif, RNP-1	30	1.83599	0.004764	FUS, RALYL, ENOX2, SETD1B, KIAA0430, SYNJ1, RBM5, RBM9, SFRS2B, HNRNPA3, RBM4B, TNRC6C, RBM8A, RBMS3, MSI2, RBM10, PABPN1, HNRNPA2B1, ELAVL1, ELAVL2, ELAVL3, SPEN, HNRNPR, HNRNPA0, A2BP1, SFPQ, CIRBP, CPSF6, RBM15, ENOX1	1381	211	16659	1.71512	0.999542	0.139939	7.69056
INTERPRO	IPR000472:TGF-beta receptor/activin receptor, type I/II	6	0.367197	0.00116995	ACVR2A, ACVR1B, ACVR2B, TGFBR1, BMPR2, BMPR1B	1381	11	16659	6.57982	0.848128	0.0496627	1.94258
INTERPRO	IPR000372:Leucine-rich repeat, cysteine-rich flanking region, N-terminal	19	1.16279	0.00118304	FLRT2, LUM, LRRN3, LRIG1, DCN, LRRC4C, LGR5, TPBG, SLIT1, MXRA5, SLIT2, SLIT3, NTRK3, SLITRK1, LRRTM2, NTRK2, LRFN5, KIF21B, SLITRK5	1381	99	16659	2.31512	0.851299	0.0489161	1.96411
INTERPRO	IPR011993:Pleckstrin homology-type	41	2.50918	0.00222865	ENAH, PLEKHM3, RALGPS1, RABGAP1, ASAP2, EPB41L4A, ASAP1, AKAP13, CYTH2, ARHGAP21, FRMD3, DAB2, PLEKHG1, SOS1, GAB1, SOS2, NUMB, APBA2, RASA4, AKT3, ANKS1A, EPB41, PSD3, TRIO, EVL, IRS1, ELMO2, FARP1, CADPS, PLEKHA6, EPB41L1, TNS1, KIF1B, EPS8, PLCG1, DOK4, DOK6, FRMD4A, FRMD4B, PHLDB2, DNM1, PLCXD2	1381	303	16659	1.63229	0.97246	0.0801438	3.66981
INTERPRO	IPR007125:Histone core	13	0.795594	0.000217311	HIST2H2AA3, HIST1H2AC, HIST2H2AA4, HIST1H2BD, H2BFM, H2BFS, HIST1H2BK, H2AFV, HIST2H2BE, SOS1, SOS2, H2AFY2, H2AFY, H3F3B	1381	45	16659	3.48487	0.295247	0.0112239	0.363537
INTERPRO	IPR009072:Histone-fold	13	0.795594	0.00129314	TAF4, HIST1H2BD, NFYC, H2BFM, H2BFS, HIST1H2BK, H2AFV, HIST2H2BE, SOS1, SOS2, H2AFY2, H2AFY, H3F3B	1381	54	16659	2.90406	0.875482	0.0520163	2.14505
INTERPRO	IPR009443:Nuclear pore complex interacting	4	0.244798	0.00937202	LOC339047, NPIP, LOC100132247, NPIPL3, LOC399491	1381	6	16659	8.042	1	0.240913	14.5973
INTERPRO	IPR000884:Thrombospondin, type 1 repeat	14	0.856793	0.00228973	ADAMTS18, THSD7B, THSD7A, SEMA5A, ADAMTS6, ADAMTS9, HMCN1, THSD1, RSPO3, RSPO2, BAI3, UNC5C, ADAMTS3, SPON1	1381	65	16659	2.59818	0.975045	0.0804577	3.76858
INTERPRO	IPR011042:Six-bladed beta-propeller, TolB-like	10	0.611995	0.00322192	TRIM2, NHLRC3, LRP1B, PON2, NHLRC2, NID2, LRP2, ODZ2, LRP4, ODZ4	1381	38	16659	3.17447	0.994459	0.104655	5.26424
INTERPRO	IPR010606:Mib-herc2	4	0.244798	0.00499287	MIB1, MIB2, HERC2, HERC2P2, HERC2P3	1381	5	16659	9.6504	0.999684	0.143563	8.04566
KEGG_PATHWAY	hsa05217:Basal cell carcinoma	14	0.856793	0.00026089	WNT5A, DVL3, FZD1, LEF1, FZD3, FZD2, GLI2, GLI3, SUFU, FZD10, WNT3, GSK3B, PTCH1, AXIN2	403	55	5085	3.21182	0.0383826	0.00488038	0.311102
KEGG_PATHWAY	hsa04916:Melanogenesis	18	1.10159	0.0017031	WNT5A, DVL3, TYRP1, GNAO1, CREBBP, MITF, FZD1, LEF1, FZD3, FZD2, DCT, EDNRB, FZD10, EP300, WNT3, GSK3B, GNAS, PLCB1	403	99	5085	2.29416	0.225613	0.0280095	2.01494
KEGG_PATHWAY	hsa05210:Colorectal cancer	21	1.28519	5.32829e-06	DVL3, TGFBR1, FZD1, SMAD3, LEF1, FZD3, FZD2, RALGDS, TGFB2, ACVR1B, FZD10, JUN, GSK3B, SOS1, BCL2, SOS2, PDGFRA, AXIN2, PIK3R3, PIK3R1, AKT3	403	84	5085	3.15447	0.000798926	0.000159836	0.00636268
KEGG_PATHWAY	hsa05217:Basal cell carcinoma	14	0.856793	0.00026089	WNT5A, DVL3, FZD1, LEF1, FZD3, FZD2, GLI2, GLI3, SUFU, FZD10, WNT3, GSK3B, PTCH1, AXIN2	403	55	5085	3.21182	0.0383826	0.00488038	0.311102
KEGG_PATHWAY	hsa04512:ECM-receptor interaction	15	0.917993	0.0056053	COL4A2, COL3A1, COL2A1, COL4A6, COL5A1, SDC3, CD47, LAMA1, LAMA4, ITGB8, COL6A3, COL1A2, COL6A1, RELN, COL1A1	403	84	5085	2.25319	0.569652	0.073787	6.49216
KEGG_PATHWAY	hsa00534:Heparan sulfate biosynthesis	8	0.489596	0.00321226	B3GAT2, NDST3, XYLT1, HS3ST1, HS6ST1, EXT1, HS3ST3B1, HS2ST1	403	26	5085	3.88242	0.382832	0.0471154	3.76927
KEGG_PATHWAY	hsa05211:Renal cell carcinoma	19	1.16279	4.9398e-06	EPAS1, ARNT2, CREBBP, EGLN1, HGF, TGFB2, PAK7, VEGFC, EP300, PAK2, PAK3, JUN, SOS1, GAB1, SOS2, PIK3R3, FIGF, PIK3R1, AKT3	403	70	5085	3.42485	0.000740697	0.000185226	0.00589878
KEGG_PATHWAY	hsa04012:ErbB signaling pathway	15	0.917993	0.00768735	ERBB4, PAK7, CBLB, CDKN1B, PLCG1, PAK2, PAK3, SOS1, GSK3B, JUN, SOS2, GAB1, PIK3R3, PIK3R1, AKT3	403	87	5085	2.17549	0.685747	0.0851936	8.80356
PIR_SUPERFAMILY	PIRSF002612:homeotic protein Hox A5/D4	5	0.305998	0.00451031	HOXB8, HOXA5, HOXC4, HOXD4, HOXA7	554	10	7396	6.67509	0.912933	0.456795	6.36832
PIR_SUPERFAMILY	PIRSF002255:collagen alpha 1(I) chain	4	0.244798	0.00370878	COL3A1, COL1A2, COL2A1, COL1A1	554	5	7396	10.6801	0.865537	0.487688	5.26494
PIR_SUPERFAMILY	PIRSF000666:TyrPK_ephrin_receptor	6	0.367197	0.00178156	EPHA5, EPHA4, EPHA7, EPHB1, EPHB2, EPHA3	554	13	7396	6.16162	0.618216	0.382113	2.56219
PIR_SUPERFAMILY	PIRSF001238:cyclic amidohydrolases (dihydroorotase, allantoinase)	4	0.244798	0.00700689	CRMP1, DPYSL5, DPYSL4, DPYSL2	554	6	7396	8.90012	0.977563	0.532056	9.72888
PIR_SUPERFAMILY	PIRSF002437:ionotropic glutamate receptor, AMPA/kainate types	5	0.305998	0.00451031	GRIA2, GRIK2, GRIA1, GRIK3, GRIA3	554	10	7396	6.67509	0.912933	0.456795	6.36832
SMART	SM00112:CA	37	2.26438	2.54879e-10	PCDH20, CLSTN1, PCDHGA9, PCDHGA8, PCDHB14, PCDHGA7, PCDHGC5, PCDHGA6, PCDHGC4, PCDHGA5, PCDHGC3, PCDHGA4, PCDHB10, PCDHGA3, PCDHGA2, DCHS1, PCDHGA1, PCDHGB1, FAT3, FAT4, PCDHGA12, PCDHGA10, PCDHGA11, PCDHGB7, CELSR3, PCDHGB6, PCDH9, PCDH8, CELSR2, PCDH7, PCDH17, PCDHGB3, PCDHGB2, PCDH19, PCDHGB5, PCDHGB4, CDH12, FREM2, DSC3, CDH11	985	108	9079	3.15776	8.84429e-08	8.84429e-08	3.48146e-07
SMART	SM00389:HOX	55	3.36597	4.82844e-08	PAX6, PRRX1, ZEB2, PAX3, ZEB1, HOXD10, HOXC6, HOXC9, PAX7, HOXC4, POU4F2, POU4F1, PITX1, PITX2, SATB1, PHOX2B, ZHX1, MSX1, HOXD3, HOXD4, SIX1, CUX1, IRX3, TSHZ3, TSHZ2, IRX5, TSHZ1, HOXA13, IRX1, ONECUT2, MEIS1, MSX2, HOXA2, MEIS2, HOXA3, HOXA5, LHX2, HOXA7, HOXA10, HOXA9, POU3F2, LHX9, ISL1, PKNOX2, HOXB3, SHOX2, ZFHX4, HOXB2, HOXB7, HOXB8, HOXB6, PBX1, HOXB9, PBX3, ZFHX3	985	235	9079	2.15723	1.67545e-05	5.58488e-06	6.5953e-05
SMART	SM00181:EGF	50	3.05998	2.80897e-08	NPNT, JAG1, DLK1, CSPG5, MMRN1, MEGF10, HMCN1, RSPO3, ODZ2, ODZ4, TMEFF2, ATRNL1, SCUBE3, NRXN2, NRXN3, SCUBE2, EGFL6, LRP1B, DLL3, DLL1, NRXN1, SLIT1, SLIT2, SLIT3, THBD, RELN, NCAN, PROS1, ASTN1, CRB1, FAT3, ITGB8, FAT4, DNER, FAM5C, FBN2, PLAT, ATRN, NTNG1, NOTCH2NL, CELSR3, CELSR2, NID2, NOTCH2, NOTCH1, FBLN1, CLEC18A, WIF1, LRP2, LRP4	985	201	9079	2.29285	9.74707e-06	4.87355e-06	3.83685e-05
SMART	SM00179:EGF_CA	27	1.65239	6.83578e-06	NPNT, JAG1, DLK1, HMCN1, FAT3, CRB1, FAT4, DNER, SCUBE3, EGFL6, SCUBE2, LRP1B, NOTCH2NL, DLL1, CELSR2, NID2, SLIT1, SLIT2, SLIT3, NOTCH2, FBLN1, NOTCH1, THBD, LRP2, NCAN, PROS1, LRP4	985	96	9079	2.59235	0.00236921	0.000395259	0.00933678
SMART	SM00353:HLH	30	1.83599	7.91939e-06	ARNT2, MITF, MXI1, MYCL1, NPAS3, HAND1, OLIG3, HEY1, MLXIP, TCF4, TCF3, TWIST1, EPAS1, HES6, KIAA2018, MXD1, ASCL1, NCOA1, ID2, HES5, EBF3, HES4, EBF1, MNT, NHLH2, NEUROD1, ID4, TCF12, PDCD6, NHLH1	985	114	9079	2.42559	0.00274427	0.0003925	0.0108168
SMART	SM00249:PHD	26	1.59119	6.27322e-06	ING4, ING3, RAI1, MLL5, MLL3, MLLT6, PHF20L1, BAZ2B, CHD4, MYST4, MLL2, MYST3, BRD1, MLL, PHF10, WHSC1, JHDM1D, UHRF1, PHF2, BAZ1A, BPTF, WHSC1L1, ASH1L, PHF21B, KDM4B, PHF8	985	90	9079	2.66276	0.00217445	0.000435268	0.00856843
SMART	SM00060:FN3	47	2.87638	9.35538e-08	IGDCC4, IGDCC3, IL6ST, MYBPC1, FSD1L, PRTG, ASTN1, HCFC2, L1CAM, NEO1, EPHB1, EPHB2, NRCAM, C4ORF31, FNDC5, TRIM9, ROBO1, COL6A3, ROBO2, ROBO3, LRFN5, BOC, GHR, PHYHIPL, FLRT2, PTPRD, SDK2, LRRN3, RIMBP2, NFASC, LIFR, SDK1, PTPRS, MID1, PTPRO, IL11RA, EPHA3, NCAM1, EPHA5, EPHA4, EPHA7, TRIM36, CDON, CNTN2, CNTN4, CNTN3, CHL1	985	190	9079	2.28006	3.24626e-05	8.11576e-06	0.000127788
SMART	SM00408:IGc2	42	2.57038	6.86754e-05	IGDCC4, IGDCC3, FGFR3, CADM1, IGFBPL1, OPCML, MYBPC1, PRTG, LRIG1, L1CAM, NEO1, LRRC4C, NRCAM, VCAM1, HMCN1, ROBO1, FSTL5, ROBO2, UNC5C, ROBO3, LRFN5, KIRREL2, NEGR1, BOC, PTPRD, SDK2, LRRN3, NFASC, SDK1, PTPRS, TRIO, MXRA5, NCAM1, CDON, NTRK2, PDGFRA, CNTN2, CNTN4, CNTN3, JAM2, JAM3, CHL1	985	205	9079	1.88841	0.0235495	0.00264441	0.0937649
SMART	SM00282:LamG	16	0.979192	4.49418e-05	NRXN2, NRXN3, COL15A1, CELSR3, CELSR2, NRXN1, SLIT1, COL5A1, SLIT2, SLIT3, LAMA1, LAMA4, FAT3, CRB1, FAT4, PROS1	985	45	9079	3.27725	0.0154742	0.0019475	0.0613699
SMART	SM00297:BROMO	13	0.795594	0.000767336	BRD1, BRD2, MLL, CREBBP, BRWD1, EP300, BAZ1A, BPTF, ASH1L, BRD4, BAZ2B, ATAD2B, SMARCA4	985	40	9079	2.99561	0.233843	0.0239244	1.04305
SMART	SM00038:COLFI	6	0.367197	0.0039066	COL27A1, COL3A1, COL1A2, COL2A1, COL1A1, COL5A1	985	11	9079	5.0276	0.742888	0.0924599	5.20617
SMART	SM00508:PostSET	9	0.550796	0.000183474	SETDB1, MLL, SETD1B, WHSC1L1, ASH1L, WHSC1, CRIPAK, MLL3, MLL2	985	17	9079	4.87973	0.0616866	0.0063469	0.250321
SMART	SM00317:SET	14	0.856793	0.00166754	SETDB1, MLL, SETD1B, WHSC1, SMYD2, PRDM16, PRDM13, MLL5, WHSC1L1, ASH1L, PRDM2, MLL3, SUV420H1, MLL2	985	49	9079	2.6335	0.439609	0.047114	2.25386
SMART	SM00180:EGF_Lam	12	0.734394	0.00338429	DCT, LAMA1, TYRP1, MEGF9, LAMA4, ATRNL1, ATRN, NTNG1, CELSR3, CELSR2, MEGF10, C3ORF50	985	41	9079	2.69773	0.691595	0.0865146	4.52497
SP_PIR_KEYWORDS	cell adhesion	87	5.32436	3.32489e-16	OPCML, CADM1, MYBPC1, NPNT, CLSTN1, PCDHGA9, PCDHGA8, PCDHGA7, POSTN, PCDHGA6, L1CAM, PCDHGA5, PCDHGA4, PCDHGA3, MEGF10, PCDHGA2, PCDHGA1, NRCAM, PCDHGB1, CD47, TGFBI, RHOB, BOC, NEGR1, SPON1, PCDHGA12, PCDHGA10, PCDHGA11, NRXN2, EGFL6, NRXN3, SDK2, PCDHGB7, SDK1, PTPRS, PCDHGB6, PCDH9, PCDH8, PCDH7, NRXN1, PCDHGB3, PCDHGB2, PCDHGB5, PCDHGB4, CTNNA2, NCAM1, PGM5, CNTN2, CNTN4, RELN, CNTN3, ADAM12…	1535	422	19235	2.58339	1.90514e-13	3.17524e-14	4.88498e-13
SP_PIR_KEYWORDS	calcium	102	6.24235	2.79264e-06	SYT4, JAG1, ATP2B1, APOB, HMCN1, ATP2B4, FSTL5, SS18L1, PCDHGA12, PCDHGA10, PCDHGA11, SCUBE3, NCALD, SPARCL1, SCUBE2, LRP1B, COLEC12, GNS, ANXA8L1, ANXA8L2, RELN, EFCAB7, PCDH20, FGG, CAPS2, CRB1, DMD, TTYH2, SYT11, NOTCH2NL, CELSR3, CELSR2, PCDH17, PCDH19, CBLB, NOTCH1, PLCG1, FREM2, FREM1, CACNA1G, PON2, PDCD6, SYT17, CACNA1A, CACNA1B, ARSD, NPNT, CLSTN1, PCDHGA9, PCDHGA8, PCDHGA7, PCDHGA6, PCD…	1535	803	19235	1.59173	0.00159612	7.2606e-05	0.00409745
SP_PIR_KEYWORDS	transcription regulation	276	16.8911	2.51404e-20	MED25, ZNF250, MXI1, HOXD10, CITED2, PATZ1, ZNF395, RARB, SAP30L, PITX1, TWIST1, PHOX2B, ZNF44, RCOR3, RXRB, ZHX1, ZNF503, FRY, UHRF1, MSX1, BAZ1A, ZNF238, HES5, HES4, JUN, ZNF785, MNT, PRDM2, VGLL4, ST18, PIAS1, SUV420H1, CRTC3, ZNF516, HOXA13, MYT1, ZNF618, PLAGL1, LHX2, CASZ1, HOXA10, LOC100131851, SUPT7L, MAML3, VEZF1, TCF4, TCF3, ZNF70, NR1H3, IKZF4, ASXL3, ZNF529, ZNF624, SMAD9, MLL, KLF12,…	1535	2026	19235	1.70708	1.43803e-17	4.79344e-18	3.68876e-17
SP_PIR_KEYWORDS	Transcription	275	16.8299	1.03796e-18	MED25, ZNF250, MXI1, HOXD10, CITED2, PATZ1, ZNF395, RARB, SAP30L, PITX1, TWIST1, PHOX2B, ZNF44, RCOR3, RXRB, ZHX1, ZNF503, FRY, UHRF1, MSX1, BAZ1A, ZNF238, HES5, HES4, JUN, ZNF785, MNT, PRDM2, VGLL4, ST18, PIAS1, SUV420H1, CRTC3, ZNF516, HOXA13, MYT1, ZNF618, PLAGL1, LHX2, CASZ1, HOXA10, LOC100131851, SUPT7L, MAML3, VEZF1, TCF4, TCF3, ZNF70, NR1H3, IKZF4, ASXL3, ZNF529, ZNF624, SMAD9, MLL, KLF12,…	1535	2071	19235	1.66394	5.9371e-16	1.18742e-16	1.52295e-15
SP_PIR_KEYWORDS	dna-binding	241	14.7491	1.42683e-14	HIST2H2AA3, HIST2H2AA4, ZNF250, H1FX, MXI1, HOXD10, HIST1H2BK, H2AFV, H2AFY, PATZ1, ZNF395, RARB, SAP30L, PITX1, TWIST1, PITX2, H1F0, PHOX2B, ZNF44, POLI, TIGD1, RXRB, ZHX1, TOX3, UHRF1, MSX1, ZNF238, HES5, HES4, JUN, ZNF785, MNT, PRDM2, ST18, PIAS1, FUS, ZNF516, HOXA13, MYT1, ZNF618, PLAGL1, LHX2, CASZ1, HOXA10, LOC100131851, VEZF1, TCF4, ZNF70, TCF3, LHX9, NR1H3, IKZF4, ZNF529, ZNF624, MLL, KLF…	1535	1868	19235	1.61668	8.19211e-12	9.10272e-13	2.10165e-11
SP_PIR_KEYWORDS	nucleus	454	27.7846	2.89308e-12	HIST2H2AA3, HIST2H2AA4, MED25, ZNF250, H1FX, XRCC1, MXI1, HOXD10, CITED2, HIST1H2BK, PATZ1, ZNF395, H1F0, PHOX2B, MAGI3, ZNF44, RCOR3, TIGD1, RXRB, ZHX1, ZNF503, TOX3, MSX1, ZNF238, JUN, ZNF785, VGLL4, ST18, CRTC3, ZNF516, ZNF618, SFRS18, CASZ1, TNKS, TCF4, VEZF1, TCF3, ZNF70, SFRS14, SPOP, ASXL3, ZNF529, ZNF624, MKI67, KLF12, KLF13, ASXL1, ESRRG, ZNF521, NXF1, SHOX2, SYNE2, DUSP26, TRPS1, MZF1, …	1535	4283	19235	1.32829	1.65487e-09	1.50443e-10	4.24498e-09
SP_PIR_KEYWORDS	Homeobox	55	3.36597	2.84381e-12	PAX6, PRRX1, ZEB2, PAX3, ZEB1, HOXD10, HOXC6, HOXC9, PAX7, HOXC4, POU4F2, POU4F1, PITX1, PITX2, SATB1, PHOX2B, ZHX1, MSX1, HOXD3, HOXD4, SIX1, CUX1, IRX3, TSHZ3, TSHZ2, IRX5, TSHZ1, HOXA13, IRX1, ONECUT2, MEIS1, MSX2, HOXA2, MEIS2, HOXA3, HOXA5, LHX2, HOXA7, HOXA10, HOXA9, POU3F2, LHX9, ISL1, PKNOX2, HOXB3, SHOX2, ZFHX4, HOXB2, HOXB7, HOXB8, HOXB6, PBX1, HOXB9, PBX3, ZFHX3	1535	242	19235	2.84794	1.62667e-09	1.62667e-10	4.17265e-09
SP_PIR_KEYWORDS	egf-like domain	48	2.93758	1.64149e-09	NPNT, ASTN1, DLK1, JAG1, CSPG5, MMRN1, MEGF10, HMCN1, CRB1, FAT3, FAT4, DNER, FBN2, ODZ2, ODZ4, PLAT, TMEFF2, ATRNL1, SCUBE3, NRXN2, EGFL6, SCUBE2, NRXN3, ATRN, LRP1B, DLL3, NOTCH2NL, CELSR3, CELSR2, DLL1, NID2, NRXN1, C3ORF50, SLIT1, SLIT2, SLIT3, NOTCH2, NOTCH1, FBLN1, CLEC18A, THBD, RELN, WIF1, LRP2, NCAN, ADAM12, PROS1, LRP4	1535	230	19235	2.61515	9.38931e-07	6.70665e-08	2.4085e-06
SP_PIR_KEYWORDS	extracellular matrix	41	2.50918	7.26796e-06	ADAMTS18, WNT5A, SPOCK3, COL21A1, NPNT, LUM, COL3A1, COL2A1, POSTN, DCN, SMOC2, HMCN1, WNT3, ITGB8, COL27A1, TGFBI, COL6A3, COL6A1, SERPINA1, FBN2, COL8A2, SPON1, COL4A2, EGFL6, SPARCL1, CCDC80, COL15A1, NID2, COL5A1, COL4A6, ADAMTS6, LAMA1, ADAMTS9, FBLN1, LAMA4, FREM1, COL1A2, RELN, COL1A1, ADAMTS3, CHL1	1535	241	19235	2.13182	0.00414866	0.000159883	0.0106635
SP_PIR_KEYWORDS	zinc-finger	204	12.4847	3.51393e-09	PLEKHM3, DZIP1, ZNF250, ZNRF1, ZNRF3, ZNF395, PATZ1, SAP30L, RARB, ZNF44, RXRB, ZHX1, UBR3, ZNF503, UHRF1, BAZ1A, ZNF238, ZNF785, PRDM2, ST18, PIAS1, FUS, ZNF516, ASAP1, AKAP13, MYT1, ZNF618, PLAGL1, DMD, CASZ1, VEZF1, ZNF70, NR1H3, IKZF4, ASXL3, ZNF624, ZNF529, MLL, KLF12, KLF13, CREBBP, ASXL1, ZBTB41, ESRRG, ZNF521, SMYD2, ZFHX4, CBLB, TRPS1, MZF1, ZNF117, ZFHX3, RERE, ZMAT1, ZNF292, ZNF518B, S…	1535	1718	19235	1.48796	2.00996e-06	1.25623e-07	5.15585e-06
SP_PIR_KEYWORDS	metal-binding	299	18.2987	7.39434e-06	PLEKHM3, SYT4, PDLIM5, DZIP1, ZNF250, ZNRF1, ZNRF3, ATP2B1, ATP2B4, PATZ1, ZNF395, RARB, SCD5, SAP30L, ZNF44, POLI, RXRB, ZHX1, UBR3, ZNF503, COLEC12, MARK1, ADAMTS6, ADAMTS9, UHRF1, NAPEPLD, BAZ1A, PGM5, ZNF238, ZNF785, PRDM2, ST18, PIAS1, ADAMTS3, FUS, ZNF516, CYP1B1, ENPP2, ASAP2, AKAP13, ASAP1, MYT1, ZNF618, PLAGL1, DMD, LHX2, CASZ1, IDH2, VEZF1, LHX9, ZNF70, NR1H3, IKZF4, ASXL3, MGAT4A, ZNF5…	1535	2972	19235	1.26068	0.00422065	0.000156639	0.0108489
SP_PIR_KEYWORDS	zinc	228	13.9535	1.27311e-05	PLEKHM3, PDLIM5, DZIP1, ZNF250, ZNRF1, ZNRF3, PATZ1, ZNF395, RARB, SAP30L, ZNF44, RXRB, ZHX1, UBR3, ZNF503, ADAMTS6, UHRF1, ADAMTS9, BAZ1A, NAPEPLD, ZNF238, ZNF785, PRDM2, ST18, PIAS1, ADAMTS3, FUS, ZNF516, ASAP2, ASAP1, AKAP13, MYT1, ZNF618, PLAGL1, LHX2, DMD, CASZ1, VEZF1, ZNF70, LHX9, NR1H3, IKZF4, ASXL3, ZNF624, ZNF529, MLL, KLF12, KLF13, ASXL1, CREBBP, ZBTB41, ESRRG, ZNF521, SMYD2, ZFHX4, CB…	1535	2189	19235	1.30519	0.00725579	0.00025108	0.0186783
SP_PIR_KEYWORDS	bromodomain	14	0.856793	5.68177e-06	BRD1, BRD2, KAT2B, MLL, CREBBP, BRWD1, EP300, BAZ1A, BPTF, ASH1L, BRD4, BAZ2B, ATAD2B, SMARCA4	1535	39	19235	4.49829	0.00324471	0.000129991	0.00833633
SP_PIR_KEYWORDS	basement membrane	10	0.611995	0.00301517	SMOC2, LAMA1, LAMA4, COL4A2, HMCN1, EGFL6, FREM1, NID2, COL8A2, COL4A6	1535	39	19235	3.21306	0.822234	0.0384959	4.33401
SP_PIR_KEYWORDS	signal	340	20.8078	2.34996e-08	EDN3, NOG, CADM1, IL6ST, SCN3B, C20ORF103, L1CAM, POSTN, MEGF10, ZNRF3, CD47, LPHN3, APOB, HMCN1, FSTL5, CHRNA3, TMEFF2, EFNB3, ATRNL1, EFNB2, LIFR, PTPRS, SERPING1, LHFP, PTPRO, TMEM132C, ADAMTS6, VEGFC, ADAMTS9, SERPINF1, PPBP, PDGFRA, LRCH3, ADAMTS3, CHGB, FAM172A, GLG1, RBP4, IGFBPL1, ERBB4, ENPP2, PCDH20, TMX4, SORCS1, PPT2, ESM1, NRN1, EPHB1, EPHB2, ADCYAP1, AHSG, SEMA5A, IL17D, BAI3, PLTP,…	1535	3250	19235	1.31093	1.34417e-05	7.46764e-07	3.44801e-05
SP_PIR_KEYWORDS	glycoprotein	399	24.4186	0.000430913	SCN3A, SCN3B, C20ORF103, L1CAM, LPHN3, HMCN1, FSTL5, INA, TMEFF2, SCN2A, LIFR, PTPRS, SERPING1, COLEC12, PTPRO, TMEM131, TMEM132C, ADAMTS6, SSTR2, ADAMTS9, SERPINF1, ADAMTS3, ERBB4, IGFBPL1, PCDH20, PPT2, SORCS1, IL17D, LFNG, PLTP, PHYHIPL, MGAT4A, PCNX, TGFBR1, HGF, GAS1, PCDH17, PCDH19, TGFBR3, GPR85, ENOX2, FGF9, KCNK10, LNPEP, XYLT1, SMPDL3A, SERPINA1, ANGPT1, PRSS35, GHR, EGFL6, PGAP1, SDK2,…	1535	4318	19235	1.15791	0.218496	0.00744293	0.630404
SP_PIR_KEYWORDS	chromatin regulator	39	2.38678	2.11152e-06	BMI1, ING4, ING3, SETD1B, CBX4, TRRAP, ARID2, MLL5, CHD7, SMARCD3, H2AFY, CHD6, MLL3, MYST4, CHD4, SS18L1, MYST3, MLL2, SETDB1, BRD1, SATB1, MLL, RBL2, RING1, WHSC1, ARID1A, ARID1B, HDAC4, EYA4, BPTF, MSL1, WHSC1L1, SMARCC2, ASH1L, H2AFY2, KDM4B, SUV420H1, HDAC6, SMARCA4	1535	213	19235	2.2944	0.00120706	5.75123e-05	0.00309811
SP_PIR_KEYWORDS	nucleosome core	11	0.673195	0.00401177	HIST1H2AC, HIST2H2AA3, HIST2H2AA4, HIST1H2BD, H2BFS, H2AFV, HIST1H2BK, HIST2H2BE, H2AFY2, H2AFY, H3F3B, H2BFM	1535	48	19235	2.87167	0.899676	0.0458415	5.72759
SP_PIR_KEYWORDS	wnt signaling pathway	20	1.22399	0.00362697	WNT5A, DVL3, TLE3, FZD1, TLE4, LEF1, CXXC4, FZD3, FZD2, FRZB, DKK2, FZD10, WNT3, SOST, GSK3B, RSPO3, RSPO2, WIF1, AXIN2, C1ORF187	1535	122	19235	2.05425	0.874869	0.0432577	5.19176
SP_PIR_KEYWORDS	cytoskeleton	76	4.65116	0.000409063	MTSS1, ENAH, WASF3, C13ORF15, WASF1, FAM110B, HOOK3, KLHL1, ARHGAP21, TMSB15A, ANK2, ANK3, TMSB15B, CEP290, MTUS1, KIF5B, CEP110, ENC1, DCTN3, PCM1, MARK1, TACC2, CTNNA2, DCTN2, EPB41L1, RAB11FIP3, KIF1B, TRIM36, PGM5, TNS1, NAV1, CFL2, FRMD4A, FRMD4B, CLIP1, PDE4DIP, ERC2, MAP7D1, CEP97, RABGAP1, EPB41L4A, NEDD9, ABI2, CEP164, AKAP9, LLGL1, AMPH, TUBGCP4, GPHN, GOLSYN, CRMP1, ITGB8, DMD, ODF2, C…	1535	636	19235	1.49741	0.208663	0.00728682	0.598527
SP_PIR_KEYWORDS	hydroxylation	16	0.979192	0.000402533	COL4A2, EPAS1, COL3A1, COL15A1, CELSR3, CELSR2, COL2A1, COL5A1, COL4A6, THBD, COL6A3, COL1A2, COL6A1, COL1A1, PROS1, COL8A2	1535	71	19235	2.82387	0.205701	0.00740134	0.588998
SP_PIR_KEYWORDS	triple helix	10	0.611995	0.000511876	COL4A2, DMD, COL6A3, COL3A1, COL1A2, COL6A1, COL2A1, COL1A1, COL5A1, COL4A6	1535	31	19235	4.04224	0.25388	0.00833275	0.748434
SP_PIR_KEYWORDS	hydroxylysine	9	0.550796	0.00240446	COL4A2, COL6A3, COL3A1, COL1A2, COL6A1, COL2A1, COL1A1, COL5A1, COL4A6	1535	31	19235	3.63802	0.747668	0.0330278	3.47057
SP_PIR_KEYWORDS	trimer	8	0.489596	0.00344573	COL6A3, COL3A1, COL1A2, COL6A1, COL2A1, COL1A1, COL5A1, COL4A6	1535	26	19235	3.85568	0.86115	0.0420129	4.93842
SP_PIR_KEYWORDS	hydroxyproline	9	0.550796	0.00768053	COL4A2, COL6A3, COL3A1, COL1A2, COL6A1, COL2A1, COL1A1, COL5A1, COL4A6	1535	37	19235	3.04807	0.987848	0.081315	10.6964
SP_PIR_KEYWORDS	collagen	16	0.979192	0.00804397	COL4A2, COL21A1, COL3A1, COL15A1, COLEC12, COL2A1, COL5A1, COL4A6, C1QTNF3, COL27A1, COL6A3, COL1A2, COL6A1, COL1A1, COL8A2, WDR33	1535	95	19235	2.11047	0.990145	0.0834744	11.1751
SP_PIR_KEYWORDS	pyroglutamic acid	10	0.611995	0.00948318	APOA2, FGB, COL6A3, COL3A1, COL1A2, COL6A1, COL2A1, HGF, COL1A1, COL5A1	1535	46	19235	2.72412	0.995705	0.094344	13.0474
SP_PIR_KEYWORDS	microtubule	34	2.08078	0.00077191	DYNC1LI2, HOOK3, TUBGCP4, TUBB, DYNLL2, KLC1, CAMSAP1, CLASP1, ODF2, CLASP2, APPBP2, DYNC1H1, KIF21A, TUBA1A, KIF21B, MTUS1, KIF3A, NIN, KIF5B, KIF5C, MAP1B, MID1, EML5, DCTN2, KIF1B, NAV1, MAP2, NINL, MAP4, CLIP1, MAPRE2, MAP6, DYNLRB2, DNM1	1535	231	19235	1.84438	0.35706	0.0121946	1.12664
SP_PIR_KEYWORDS	Waardenburg syndrome	5	0.305998	0.00115879	EDN3, EDNRB, MITF, PAX3, SNAI2	1535	7	19235	8.95067	0.484805	0.0177649	1.68684
SP_PIR_KEYWORDS	signal	340	20.8078	2.34996e-08	EDN3, NOG, CADM1, IL6ST, SCN3B, C20ORF103, L1CAM, POSTN, MEGF10, ZNRF3, CD47, LPHN3, APOB, HMCN1, FSTL5, CHRNA3, TMEFF2, EFNB3, ATRNL1, EFNB2, LIFR, PTPRS, SERPING1, LHFP, PTPRO, TMEM132C, ADAMTS6, VEGFC, ADAMTS9, SERPINF1, PPBP, PDGFRA, LRCH3, ADAMTS3, CHGB, FAM172A, GLG1, RBP4, IGFBPL1, ERBB4, ENPP2, PCDH20, TMX4, SORCS1, PPT2, ESM1, NRN1, EPHB1, EPHB2, ADCYAP1, AHSG, SEMA5A, IL17D, BAI3, PLTP,…	1535	3250	19235	1.31093	1.34417e-05	7.46764e-07	3.44801e-05
SP_PIR_KEYWORDS	glycoprotein	399	24.4186	0.000430913	SCN3A, SCN3B, C20ORF103, L1CAM, LPHN3, HMCN1, FSTL5, INA, TMEFF2, SCN2A, LIFR, PTPRS, SERPING1, COLEC12, PTPRO, TMEM131, TMEM132C, ADAMTS6, SSTR2, ADAMTS9, SERPINF1, ADAMTS3, ERBB4, IGFBPL1, PCDH20, PPT2, SORCS1, IL17D, LFNG, PLTP, PHYHIPL, MGAT4A, PCNX, TGFBR1, HGF, GAS1, PCDH17, PCDH19, TGFBR3, GPR85, ENOX2, FGF9, KCNK10, LNPEP, XYLT1, SMPDL3A, SERPINA1, ANGPT1, PRSS35, GHR, EGFL6, PGAP1, SDK2,…	1535	4318	19235	1.15791	0.218496	0.00744293	0.630404
SP_PIR_KEYWORDS	laminin egf-like domain	8	0.489596	0.00805875	LAMA1, MEGF9, LAMA4, ATRNL1, ATRN, NTNG1, CELSR3, CELSR2	1535	30	19235	3.34159	0.990228	0.0821386	11.1945
SP_PIR_KEYWORDS	kelch repeat	13	0.795594	0.00993097	ATRNL1, ATRN, ENC1, HCFC2, KLHDC8B, KLHL1, KLHDC10, KLHL29, KLHL8, KBTBD6, KLHL24, KLHL35, KBTBD11	1535	71	19235	2.2944	0.996684	0.095304	13.6224
SP_PIR_KEYWORDS	synapse	31	1.89718	0.00163674	ENAH, LZTS1, SYT4, GRIK2, GRIP1, GABRB2, GRIK3, CLSTN1, ZNRF1, RIMS3, AMPH, GPHN, SYNPR, DMXL2, SNAP25, CHRNA3, DLG1, GLRB, SYT11, RIMBP2, PSD3, GRIA3, SHANK2, CAMK2N1, CADPS, SLC17A6, GRIA2, GRIA1, ERC2, SYT17, GAP43	1535	213	19235	1.82375	0.608192	0.024356	2.37485
SP_PIR_KEYWORDS	guanine-nucleotide releasing factor	19	1.16279	0.00738803	ARHGEF3, RALGPS1, ABR, ARHGEF7, PREX1, PSD3, TRIO, AKAP13, CYTH2, ARHGEF9, HERC1, RALGDS, FARP1, PLCE1, PLEKHG1, SOS1, SOS2, RAPGEF6, RAPGEF2	1535	121	19235	1.96767	0.985616	0.0798048	10.3094
SP_PIR_KEYWORDS	nucleosome core	11	0.673195	0.00401177	HIST1H2AC, HIST2H2AA3, HIST2H2AA4, HIST1H2BD, H2BFS, H2AFV, HIST1H2BK, HIST2H2BE, H2AFY2, H2AFY, H3F3B, H2BFM	1535	48	19235	2.87167	0.899676	0.0458415	5.72759
SP_PIR_KEYWORDS	lipid binding	7	0.428397	0.00204535	APOA4, APOB, APOA1, CRABP1, RBP1, FABP1, NR2F2	1535	18	19235	4.87315	0.689987	0.0295828	2.95947
SP_PIR_KEYWORDS	vitamin a	5	0.305998	0.00366245	TTR, RBP4, CRABP1, RBP1, RBP2	1535	9	19235	6.96164	0.877392	0.0427822	5.24129
UP_SEQ_FEATURE	domain:Cadherin 6	32	1.95838	1.10895e-15	PCDH20, PCDHGA9, PCDHGA8, PCDHB14, PCDHGA7, PCDHGC5, PCDHGA6, PCDHGC4, PCDHGA5, PCDHGC3, PCDHGA4, PCDHB10, PCDHGA3, PCDHGA2, DCHS1, PCDHGA1, PCDHGB1, FAT3, FAT4, PCDHGA12, PCDHGA10, PCDHGA11, PCDHGB7, CELSR3, PCDHGB6, PCDH9, PCDH8, CELSR2, PCDH7, PCDH17, PCDHGB3, PCDHGB2, PCDH19, PCDHGB5, PCDHGB4	1534	73	19113	5.46173	4.50751e-12	2.25375e-12	2.06501e-12
UP_SEQ_FEATURE	domain:Cadherin 5	35	2.14198	2.15443e-14	PCDH20, PCDHGA9, PCDHGA8, PCDHB14, PCDHGA7, PCDHGC5, PCDHGA6, PCDHGC4, PCDHGA5, PCDHGC3, PCDHGA4, PCDHB10, PCDHGA3, PCDHGA2, DCHS1, PCDHGA1, PCDHGB1, FAT3, FAT4, PCDHGA12, PCDHGA10, PCDHGA11, PCDHGB7, CELSR3, PCDHGB6, PCDH9, PCDH8, CELSR2, PCDH7, PCDH17, PCDHGB3, PCDHGB2, PCDH19, PCDHGB5, PCDHGB4, CDH12, DSC3, CDH11	1534	95	19113	4.59037	8.74456e-11	2.91486e-11	4.00902e-11
UP_SEQ_FEATURE	domain:Cadherin 2	36	2.20318	1.04783e-13	PCDH20, CLSTN1, PCDHGA9, PCDHGA8, PCDHB14, PCDHGA7, PCDHGC5, PCDHGA6, PCDHGC4, PCDHGA5, PCDHGC3, PCDHGA4, PCDHB10, PCDHGA3, PCDHGA2, DCHS1, PCDHGA1, PCDHGB1, FAT3, FAT4, PCDHGA12, PCDHGA10, PCDHGA11, PCDHGB7, CELSR3, PCDHGB6, PCDH9, PCDH8, CELSR2, PCDH7, PCDH17, PCDHGB3, PCDHGB2, PCDH19, PCDHGB5, PCDHGB4, CDH12, DSC3, CDH11	1534	105	19113	4.27186	4.25509e-10	1.06377e-10	1.95077e-10
UP_SEQ_FEATURE	domain:Cadherin 1	36	2.20318	1.04783e-13	PCDH20, CLSTN1, PCDHGA9, PCDHGA8, PCDHB14, PCDHGA7, PCDHGC5, PCDHGA6, PCDHGC4, PCDHGA5, PCDHGC3, PCDHGA4, PCDHB10, PCDHGA3, PCDHGA2, DCHS1, PCDHGA1, PCDHGB1, FAT3, FAT4, PCDHGA12, PCDHGA10, PCDHGA11, PCDHGB7, CELSR3, PCDHGB6, PCDH9, PCDH8, CELSR2, PCDH7, PCDH17, PCDHGB3, PCDHGB2, PCDH19, PCDHGB5, PCDHGB4, CDH12, DSC3, CDH11	1534	105	19113	4.27186	4.25509e-10	1.06377e-10	1.95077e-10
UP_SEQ_FEATURE	domain:Cadherin 3	35	2.14198	2.35209e-13	PCDH20, PCDHGA9, PCDHGA8, PCDHB14, PCDHGA7, PCDHGC5, PCDHGA6, PCDHGC4, PCDHGA5, PCDHGC3, PCDHGA4, PCDHB10, PCDHGA3, PCDHGA2, DCHS1, PCDHGA1, PCDHGB1, FAT3, FAT4, PCDHGA12, PCDHGA10, PCDHGA11, PCDHGB7, CELSR3, PCDHGB6, PCDH9, PCDH8, CELSR2, PCDH7, PCDH17, PCDHGB3, PCDHGB2, PCDH19, PCDHGB5, PCDHGB4, CDH12, DSC3, CDH11	1534	102	19113	4.27535	9.5514e-10	1.91028e-10	4.37894e-10
UP_SEQ_FEATURE	domain:Cadherin 4	35	2.14198	2.35209e-13	PCDH20, PCDHGA9, PCDHGA8, PCDHB14, PCDHGA7, PCDHGC5, PCDHGA6, PCDHGC4, PCDHGA5, PCDHGC3, PCDHGA4, PCDHB10, PCDHGA3, PCDHGA2, DCHS1, PCDHGA1, PCDHGB1, FAT3, FAT4, PCDHGA12, PCDHGA10, PCDHGA11, PCDHGB7, CELSR3, PCDHGB6, PCDH9, PCDH8, CELSR2, PCDH7, PCDH17, PCDHGB3, PCDHGB2, PCDH19, PCDHGB5, PCDHGB4, CDH12, DSC3, CDH11	1534	102	19113	4.27535	9.5514e-10	1.91028e-10	4.37894e-10
UP_SEQ_FEATURE	DNA-binding region:Homeobox	40	2.44798	4.03501e-08	HOXA13, ONECUT2, PAX6, PRRX1, PAX3, HOXD10, MSX2, HOXC6, HOXA2, HOXA3, HOXC9, HOXA5, LHX2, HOXC4, PAX7, HOXA7, HOXA10, POU4F2, HOXA9, POU3F2, POU4F1, LHX9, PITX1, PITX2, SATB1, PHOX2B, ISL1, HOXB3, SHOX2, PKNOX2, HOXB2, MSX1, HOXB7, HOXB8, HOXD3, HOXB6, SIX1, HOXD4, HOXB9, CUX1	1534	190	19113	2.62307	0.000163808	6.55283e-06	7.51047e-05
UP_SEQ_FEATURE	short sequence motif:Antp-type hexapeptide	13	0.795594	3.98498e-08	HOXB3, HOXC6, HOXA2, HOXA3, HOXB2, HOXB7, HOXB8, HOXA5, HOXD3, HOXC4, HOXA7, HOXB6, HOXD4	1534	23	19113	7.04237	0.000161777	6.74124e-06	7.41736e-05
UP_SEQ_FEATURE	domain:EGF-like 3	27	1.65239	5.61784e-11	NPNT, ASTN1, JAG1, DLK1, MEGF10, FAT3, CRB1, DNER, FBN2, ODZ2, ODZ4, NRXN2, EGFL6, NRXN3, LRP1B, NOTCH2NL, DLL3, DLL1, NRXN1, SLIT1, SLIT3, NOTCH2, NOTCH1, WIF1, RELN, LRP2, LRP4	1534	75	19113	4.48545	2.28084e-07	2.53427e-08	1.04566e-07
UP_SEQ_FEATURE	domain:EGF-like 1	33	2.01958	8.20677e-10	NPNT, ASTN1, DLK1, MEGF10, FAT3, CRB1, FAT4, DNER, FBN2, ODZ2, ODZ4, NRXN2, ATRNL1, EGFL6, NRXN3, LRP1B, NOTCH2NL, DLL3, DLL1, NRXN1, NID2, SLIT1, SLIT2, SLIT3, NOTCH2, FBLN1, NOTCH1, THBD, RELN, WIF1, LRP2, NCAN, PROS1	1534	120	19113	3.42639	3.33194e-06	2.37996e-07	1.52755e-06
UP_SEQ_FEATURE	domain:EGF-like 6	19	1.16279	1.4914e-09	SCUBE3, SCUBE2, LRP1B, NOTCH2NL, DLL3, DLL1, DLK1, MEGF10, SLIT1, SLIT2, SLIT3, NOTCH2, NOTCH1, FAT4, DNER, RELN, FBN2, ODZ2, ODZ4	1534	43	19113	5.5054	6.05505e-06	3.78441e-07	2.77598e-06
UP_SEQ_FEATURE	domain:EGF-like 2	27	1.65239	2.91836e-09	ASTN1, JAG1, DLK1, MEGF10, FAT3, CRB1, DNER, FBN2, ODZ2, ODZ4, NRXN2, ATRNL1, NRXN3, NOTCH2NL, DLL3, DLL1, NRXN1, NID2, SLIT1, SLIT2, SLIT3, NOTCH2, NOTCH1, THBD, WIF1, RELN, LRP2	1534	88	19113	3.82283	1.18485e-05	6.58253e-07	5.43203e-06
UP_SEQ_FEATURE	domain:EGF-like 4	21	1.28519	1.02295e-08	SCUBE3, SCUBE2, LRP1B, NOTCH2NL, DLL3, DLK1, NID2, MEGF10, SLIT1, SLIT2, SLIT3, NOTCH2, NOTCH1, THBD, FAT4, DNER, RELN, WIF1, LRP2, ODZ2, ODZ4	1534	58	19113	4.51123	4.15308e-05	2.18588e-06	1.90404e-05
UP_SEQ_FEATURE	domain:EGF-like 5	17	1.04039	4.0564e-08	SCUBE3, SCUBE2, LRP1B, DLL3, DLL1, DLK1, MEGF10, SLIT1, SLIT3, THBD, FAT4, DNER, WIF1, RELN, LRP2, ODZ2, ODZ4	1534	41	19113	5.16617	0.000164676	6.3342e-06	7.55029e-05
UP_SEQ_FEATURE	domain:EGF-like 5; calcium-binding	14	0.856793	3.08816e-06	EGFL6, NPNT, NOTCH2NL, CELSR3, CELSR2, JAG1, NID2, SLIT2, NOTCH2, NOTCH1, FBLN1, HMCN1, CRB1, FBN2	1534	37	19113	4.71444	0.0124597	0.000391735	0.00574794
UP_SEQ_FEATURE	domain:EGF-like 7; calcium-binding	12	0.734394	3.32935e-06	NOTCH2, NOTCH1, FBLN1, HMCN1, CRB1, SCUBE3, SCUBE2, CELSR3, CELSR2, DLL1, JAG1, FBN2	1534	27	19113	5.53759	0.0134262	0.000409528	0.00619683
UP_SEQ_FEATURE	domain:EGF-like 8	11	0.673195	1.13997e-05	CRB1, LRP1B, RELN, DLL1, JAG1, LRP2, ODZ2, SLIT1, MEGF10, SLIT3, ODZ4	1534	25	19113	5.48222	0.0452283	0.0013215	0.0212164
UP_SEQ_FEATURE	domain:EGF-like 4; calcium-binding	12	0.734394	3.15068e-05	FBLN1, HMCN1, CRB1, FAT3, EGFL6, NPNT, CELSR3, CELSR2, DLL1, JAG1, FBN2, PROS1	1534	33	19113	4.53076	0.120076	0.00304107	0.0586282
UP_SEQ_FEATURE	domain:EGF-like 7	10	0.611995	0.000166345	DNER, LRP1B, RELN, LRP2, ODZ2, SLIT1, MEGF10, SLIT2, SLIT3, ODZ4	1534	27	19113	4.61466	0.491056	0.0136895	0.30917
UP_SEQ_FEATURE	domain:EGF-like 3; calcium-binding	11	0.673195	0.000498978	FBLN1, HMCN1, THBD, SCUBE3, SCUBE2, FAT4, CELSR3, CELSR2, NID2, PROS1, SLIT2	1534	37	19113	3.7042	0.868185	0.0355381	0.924692
UP_SEQ_FEATURE	domain:EGF-like 2; calcium-binding	13	0.795594	0.00161409	SCUBE3, SCUBE2, EGFL6, NPNT, LRP1B, CELSR3, CELSR2, FBLN1, HMCN1, FAT4, NCAN, PROS1, LRP4	1534	57	19113	2.84166	0.998582	0.101938	2.96202
UP_SEQ_FEATURE	domain:EGF-like 9	8	0.489596	0.00163989	CRB1, DNER, LRP1B, JAG1, LRP2, SLIT1, MEGF10, SLIT3	1534	23	19113	4.33377	0.998723	0.101901	3.00869
UP_SEQ_FEATURE	domain:EGF-like 6; calcium-binding	8	0.489596	0.00279054	FBLN1, HMCN1, THBD, CRB1, CELSR3, CELSR2, JAG1, LRP2	1534	25	19113	3.98707	0.999988	0.155774	5.06842
UP_SEQ_FEATURE	domain:Helix-loop-helix motif	28	1.71359	2.43313e-07	MITF, ARNT2, MXI1, MYCL1, NPAS3, HAND1, OLIG3, HEY1, MLXIP, TCF4, TCF3, TWIST1, EPAS1, HES6, KIAA2018, MXD1, ASCL1, NCOA1, ID2, HES5, HES4, MNT, NHLH2, NEUROD1, ID4, PDCD6, TCF12, NHLH1	1534	114	19113	3.06025	0.000987364	3.52798e-05	0.000452885
UP_SEQ_FEATURE	DNA-binding region:Basic motif	32	1.95838	3.98604e-06	BACH2, ARNT2, MITF, MXI1, MYCL1, NPAS3, HAND1, OLIG3, HEY1, JUND, MLXIP, TCF4, TCF3, TWIST1, MAF, EPAS1, CREBZF, MAFB, HES6, KIAA2018, MXD1, ASCL1, NCOA1, HES5, HES4, JUN, MNT, NHLH2, NEUROD1, PDCD6, TCF12, NHLH1	1534	161	19113	2.47644	0.0160531	0.000475868	0.00741907
UP_SEQ_FEATURE	zinc finger region:PHD-type 2	11	0.673195	7.22473e-05	MLL, BPTF, WHSC1L1, KDM4B, WHSC1, MLL3, MLLT6, MYST4, CHD4, MYST3, MLL2	1534	30	19113	4.56851	0.254227	0.00649735	0.13439
UP_SEQ_FEATURE	zinc finger region:PHD-type	14	0.856793	0.000176809	ING4, BRD1, RAI1, ING3, JHDM1D, UHRF1, MLL5, BAZ1A, PHF2, ASH1L, PHF21B, PHF20L1, BAZ2B, PHF8	1534	52	19113	3.3545	0.512228	0.0142556	0.328588
UP_SEQ_FEATURE	zinc finger region:PHD-type 1	11	0.673195	0.000178199	MLL, BPTF, WHSC1L1, KDM4B, WHSC1, MLL3, MLLT6, MYST4, CHD4, MYST3, MLL2	1534	33	19113	4.15319	0.514975	0.0140872	0.331168
UP_SEQ_FEATURE	domain:Fibronectin type-III 1	36	2.20318	1.26345e-10	IGDCC4, IGDCC3, IL6ST, MYBPC1, PRTG, ASTN1, HCFC2, L1CAM, NEO1, EPHB1, EPHB2, NRCAM, C4ORF31, ROBO1, ROBO2, ROBO3, BOC, PTPRD, SDK2, RIMBP2, NFASC, SDK1, LIFR, PTPRS, PTPRO, IL11RA, EPHA3, NCAM1, EPHA5, EPHA4, EPHA7, CDON, CNTN2, CNTN4, CNTN3, CHL1	1534	131	19113	3.42401	5.12961e-07	5.12961e-08	2.3517e-07
UP_SEQ_FEATURE	domain:Fibronectin type-III 2	35	2.14198	4.31087e-10	IGDCC4, IGDCC3, IL6ST, MYBPC1, PRTG, HCFC2, L1CAM, NEO1, EPHB1, EPHB2, NRCAM, C4ORF31, ROBO1, ROBO2, ROBO3, BOC, PTPRD, SDK2, RIMBP2, SDK1, LIFR, NFASC, PTPRS, PTPRO, IL11RA, EPHA3, NCAM1, EPHA5, EPHA4, EPHA7, CDON, CNTN2, CNTN4, CNTN3, CHL1	1534	130	19113	3.3545	1.75021e-06	1.5911e-07	8.02395e-07
UP_SEQ_FEATURE	domain:Ig-like C2-type 4	24	1.46879	1.42406e-08	IGDCC4, IGDCC3, MYBPC1, SDK2, SDK1, NFASC, L1CAM, NEO1, MXRA5, NCAM1, VCAM1, HMCN1, ROBO1, CDON, IGSF3, PDGFRA, CNTN2, ROBO2, CNTN4, ROBO3, CNTN3, KIRREL2, BOC, CHL1	1534	76	19113	3.93461	5.78152e-05	2.89084e-06	2.65065e-05
UP_SEQ_FEATURE	domain:Fibronectin type-III 3	25	1.52999	1.87897e-08	IGDCC4, MYBPC1, IL6ST, PRTG, HCFC2, L1CAM, NEO1, NRCAM, ROBO1, ROBO2, ROBO3, BOC, PTPRD, RIMBP2, SDK2, SDK1, LIFR, NFASC, PTPRS, PTPRO, CDON, CNTN2, CNTN4, CNTN3, CHL1	1534	83	19113	3.75289	7.62833e-05	3.63267e-06	3.49738e-05
UP_SEQ_FEATURE	domain:Ig-like C2-type 3	31	1.89718	2.12947e-08	IGDCC4, IGDCC3, FGFR3, OPCML, MYBPC1, LRIG1, L1CAM, NEO1, VCAM1, HMCN1, ROBO1, ROBO2, ROBO3, KIRREL2, NEGR1, BOC, PTPRD, IGLON5, SDK2, SDK1, NFASC, PTPRS, MXRA5, NCAM1, CDON, IGSF3, PDGFRA, CNTN2, CNTN4, CNTN3, CHL1	1534	122	19113	3.16596	8.64527e-05	3.92983e-06	3.96364e-05
UP_SEQ_FEATURE	domain:Ig-like C2-type 5	20	1.22399	2.30552e-08	MYBPC1, SDK2, SDK1, NFASC, L1CAM, MXRA5, NCAM1, VCAM1, HMCN1, ROBO1, CDON, IGSF3, PDGFRA, CNTN2, ROBO2, CNTN4, ROBO3, CNTN3, KIRREL2, CHL1	1534	55	19113	4.53076	9.35996e-05	4.06973e-06	4.29133e-05
UP_SEQ_FEATURE	domain:Ig-like C2-type 6	13	0.795594	1.89206e-05	MYBPC1, SDK2, NFASC, SDK1, L1CAM, MXRA5, VCAM1, HMCN1, IGSF3, CNTN2, CNTN4, CNTN3, CHL1	1534	37	19113	4.37769	0.073942	0.00213157	0.0352116
UP_SEQ_FEATURE	domain:Ig-like C2-type 1	34	2.08078	1.93012e-05	IGDCC4, IGDCC3, FGFR3, CADM1, OPCML, MYBPC1, LRIG1, L1CAM, NEO1, VCAM1, HMCN1, ROBO1, ROBO2, ROBO3, KIRREL2, NEGR1, BOC, PTPRD, IGLON5, SDK2, SDK1, NFASC, PTPRS, MXRA5, NCAM1, NTRK3, CDON, NTRK2, IGSF3, PDGFRA, CNTN2, CNTN4, CNTN3, CHL1	1534	190	19113	2.22961	0.0753717	0.00211569	0.0359197
UP_SEQ_FEATURE	domain:Fibronectin type-III 4	17	1.04039	2.13864e-05	IGDCC4, PTPRD, IL6ST, PRTG, SDK2, SDK1, LIFR, NFASC, PTPRS, L1CAM, NEO1, PTPRO, NRCAM, CNTN2, CNTN4, CNTN3, CHL1	1534	62	19113	3.41634	0.0831668	0.00228238	0.0397996
UP_SEQ_FEATURE	domain:Ig-like C2-type 2	34	2.08078	2.15686e-05	IGDCC4, IGDCC3, FGFR3, CADM1, OPCML, MYBPC1, LRIG1, L1CAM, NEO1, VCAM1, HMCN1, ROBO1, ROBO2, ROBO3, KIRREL2, NEGR1, BOC, PTPRD, IGLON5, SDK2, SDK1, NFASC, PTPRS, MXRA5, NCAM1, NTRK3, CDON, NTRK2, IGSF3, PDGFRA, CNTN2, CNTN4, CNTN3, CHL1	1534	191	19113	2.21794	0.083845	0.00224286	0.0401387
UP_SEQ_FEATURE	domain:Fibronectin type-III 5	13	0.795594	0.000160922	IGDCC4, PTPRD, IL6ST, SDK2, PRTG, LIFR, NFASC, SDK1, PTPRS, L1CAM, NEO1, PTPRO, NRCAM	1534	45	19113	3.59944	0.479723	0.0135202	0.299104
UP_SEQ_FEATURE	domain:Laminin G-like	9	0.550796	6.21349e-07	FAT3, NRXN2, NRXN3, COL27A1, NRXN1, SLIT1, COL5A1, SLIT2, SLIT3	1534	12	19113	9.34469	0.0025195	8.40857e-05	0.00115653
UP_SEQ_FEATURE	domain:Laminin G-like 1	10	0.611995	0.000306963	LAMA1, LAMA4, CRB1, NRXN2, FAT4, NRXN3, CELSR3, CELSR2, NRXN1, PROS1	1534	29	19113	4.29641	0.71248	0.0228183	0.569818
UP_SEQ_FEATURE	domain:Laminin G-like 2	10	0.611995	0.000306963	LAMA1, LAMA4, CRB1, NRXN2, FAT4, NRXN3, CELSR3, CELSR2, NRXN1, PROS1	1534	29	19113	4.29641	0.71248	0.0228183	0.569818
UP_SEQ_FEATURE	domain:Bromo	10	0.611995	0.000227799	BRD1, BAZ1A, EP300, KAT2B, BPTF, CREBBP, ASH1L, BAZ2B, SMARCA4, ATAD2B	1534	28	19113	4.44985	0.603456	0.0173008	0.423159
UP_SEQ_FEATURE	signal peptide	340	20.8078	4.38353e-08	EDN3, NOG, CADM1, IL6ST, SCN3B, C20ORF103, L1CAM, POSTN, MEGF10, ZNRF3, CD47, LPHN3, APOB, HMCN1, FSTL5, CHRNA3, TMEFF2, EFNB3, ATRNL1, EFNB2, LIFR, PTPRS, SERPING1, LHFP, PTPRO, TMEM132C, ADAMTS6, VEGFC, ADAMTS9, SERPINF1, PPBP, PDGFRA, LRCH3, ADAMTS3, CHGB, FAM172A, GLG1, RBP4, IGFBPL1, ERBB4, ENPP2, PCDH20, TMX4, SORCS1, PPT2, ESM1, NRN1, EPHB1, EPHB2, ADCYAP1, AHSG, SEMA5A, IL17D, BAI3, PLTP,…	1534	3250	19113	1.30346	0.000177955	6.5915e-06	8.15918e-05
UP_SEQ_FEATURE	glycosylation site:N-linked (GlcNAc...)	375	22.9498	0.00343422	NOG, SCN3A, CADM1, IL6ST, SCN3B, C20ORF103, L1CAM, POSTN, LPAR1, AQP1, MEGF10, AQP3, HS2ST1, CD47, LPHN3, APOB, HMCN1, PRRT2, FSTL5, CHRNA3, TMEFF2, EFNB3, ATRNL1, SCN2A, EFNB2, LIFR, PTPRS, COLEC12, SERPING1, PTPRO, TMEM132C, TMEM131, ADAMTS6, VEGFC, SSTR2, ADAMTS9, SERPINF1, PDGFRA, TMEM170B, ADAMTS3, EXT1, HS3ST3B1, GLG1, MFNG, IGFBPL1, ERBB4, ENPP2, PCDH20, SORCS1, PPT2, EPHB1, EPHB2, AHSG, S…	1534	4129	19113	1.13159	0.999999	0.183247	6.20251
UP_SEQ_FEATURE	region of interest:Triple-helical region	10	0.611995	3.8923e-05	COL4A2, COL27A1, COL6A3, COL3A1, COL6A1, COL2A1, COL1A1, COL8A2, COL5A1, COL4A6	1534	23	19113	5.41721	0.146176	0.00366839	0.0724238
UP_SEQ_FEATURE	propeptide:N-terminal propeptide	5	0.305998	0.000542006	COL27A1, COL3A1, COL1A2, COL2A1, COL1A1	1534	6	19113	10.383	0.889323	0.0372396	1.00405
UP_SEQ_FEATURE	domain:Fibrillar collagen NC1	6	0.367197	0.00101005	COL27A1, COL3A1, COL1A2, COL2A1, COL1A1, COL5A1	1534	11	19113	6.79614	0.983475	0.0660959	1.86341
UP_SEQ_FEATURE	propeptide:C-terminal propeptide	5	0.305998	0.00221806	COL27A1, COL3A1, COL1A2, COL1A1, COL5A1	1534	8	19113	7.78724	0.999878	0.127677	4.04887
UP_SEQ_FEATURE	domain:WH2	7	0.428397	0.00210624	COBLL1, MTSS1, WASH1, WASF3, WASF1, PXK, WIPF1	1534	18	19113	4.84539	0.999808	0.125196	3.84853
UP_SEQ_FEATURE	zinc finger region:PHD-type 2	11	0.673195	7.22473e-05	MLL, BPTF, WHSC1L1, KDM4B, WHSC1, MLL3, MLLT6, MYST4, CHD4, MYST3, MLL2	1534	30	19113	4.56851	0.254227	0.00649735	0.13439
UP_SEQ_FEATURE	domain:SET	14	0.856793	9.16935e-05	SETDB1, MLL, SETD1B, WHSC1, SMYD2, PRDM16, PRDM13, MLL5, WHSC1L1, ASH1L, PRDM2, MLL3, SUV420H1, MLL2	1534	49	19113	3.55988	0.310848	0.00806066	0.170534
UP_SEQ_FEATURE	domain:Post-SET	8	0.489596	0.000126082	SETDB1, MLL, SETD1B, WHSC1L1, ASH1L, WHSC1, MLL3, MLL2	1534	16	19113	6.22979	0.400659	0.0108329	0.234419
UP_SEQ_FEATURE	zinc finger region:PHD-type 1	11	0.673195	0.000178199	MLL, BPTF, WHSC1L1, KDM4B, WHSC1, MLL3, MLLT6, MYST4, CHD4, MYST3, MLL2	1534	33	19113	4.15319	0.514975	0.0140872	0.331168
UP_SEQ_FEATURE	zinc finger region:PHD-type 3	5	0.305998	0.00583989	MLL, WHSC1L1, WHSC1, MLL3, MLL2	1534	10	19113	6.22979	1	0.281271	10.3286
UP_SEQ_FEATURE	signal peptide	340	20.8078	4.38353e-08	EDN3, NOG, CADM1, IL6ST, SCN3B, C20ORF103, L1CAM, POSTN, MEGF10, ZNRF3, CD47, LPHN3, APOB, HMCN1, FSTL5, CHRNA3, TMEFF2, EFNB3, ATRNL1, EFNB2, LIFR, PTPRS, SERPING1, LHFP, PTPRO, TMEM132C, ADAMTS6, VEGFC, ADAMTS9, SERPINF1, PPBP, PDGFRA, LRCH3, ADAMTS3, CHGB, FAM172A, GLG1, RBP4, IGFBPL1, ERBB4, ENPP2, PCDH20, TMX4, SORCS1, PPT2, ESM1, NRN1, EPHB1, EPHB2, ADCYAP1, AHSG, SEMA5A, IL17D, BAI3, PLTP,…	1534	3250	19113	1.30346	0.000177955	6.5915e-06	8.15918e-05
UP_SEQ_FEATURE	glycosylation site:N-linked (GlcNAc...)	375	22.9498	0.00343422	NOG, SCN3A, CADM1, IL6ST, SCN3B, C20ORF103, L1CAM, POSTN, LPAR1, AQP1, MEGF10, AQP3, HS2ST1, CD47, LPHN3, APOB, HMCN1, PRRT2, FSTL5, CHRNA3, TMEFF2, EFNB3, ATRNL1, SCN2A, EFNB2, LIFR, PTPRS, COLEC12, SERPING1, PTPRO, TMEM132C, TMEM131, ADAMTS6, VEGFC, SSTR2, ADAMTS9, SERPINF1, PDGFRA, TMEM170B, ADAMTS3, EXT1, HS3ST3B1, GLG1, MFNG, IGFBPL1, ERBB4, ENPP2, PCDH20, SORCS1, PPT2, EPHB1, EPHB2, AHSG, S…	1534	4129	19113	1.13159	0.999999	0.183247	6.20251
UP_SEQ_FEATURE	domain:EGF-like 8	11	0.673195	1.13997e-05	CRB1, LRP1B, RELN, DLL1, JAG1, LRP2, ODZ2, SLIT1, MEGF10, SLIT3, ODZ4	1534	25	19113	5.48222	0.0452283	0.0013215	0.0212164
UP_SEQ_FEATURE	domain:EGF-like 9	8	0.489596	0.00163989	CRB1, DNER, LRP1B, JAG1, LRP2, SLIT1, MEGF10, SLIT3	1534	23	19113	4.33377	0.998723	0.101901	3.00869
UP_SEQ_FEATURE	zinc finger region:C2HC-type 5	4	0.244798	0.00455184	MYT1L, ZFPM2, ST18, MYT1	1534	5	19113	9.96767	1	0.229629	8.14125
UP_SEQ_FEATURE	zinc finger region:C2HC-type 3	4	0.244798	0.00455184	MYT1L, ZFPM2, ST18, MYT1	1534	5	19113	9.96767	1	0.229629	8.14125
UP_SEQ_FEATURE	zinc finger region:C2HC-type 4	4	0.244798	0.00455184	MYT1L, ZFPM2, ST18, MYT1	1534	5	19113	9.96767	1	0.229629	8.14125
UP_SEQ_FEATURE	zinc finger region:C2HC-type 2	4	0.244798	0.00856167	MYT1L, ZFPM2, ST18, MYT1	1534	6	19113	8.30639	1	0.364522	14.7896
UP_SEQ_FEATURE	zinc finger region:C2HC-type 1	4	0.244798	0.00856167	MYT1L, ZFPM2, ST18, MYT1	1534	6	19113	8.30639	1	0.364522	14.7896
UP_SEQ_FEATURE	short sequence motif:PDZ-binding	14	0.856793	0.0063005	EFNB3, ERBB4, KCNA2, EFNB2, FZD1, FZD2, INSC, WWTR1, EPHB1, EPHA3, EPHA5, EPHA4, FZD10, EPHA7	1534	75	19113	2.32579	1	0.296382	11.0988
UP_SEQ_FEATURE	zinc finger region:ZZ-type	6	0.367197	0.00901343	MIB1, EP300, MIB2, DMD, CREBBP, HERC2	1534	17	19113	4.3975	1	0.375802	15.5094
UP_SEQ_FEATURE	domain:TSP type-1 4	10	0.611995	0.000533773	ADAMTS18, THSD7A, SEMA5A, ADAMTS6, ADAMTS9, HMCN1, BAI3, ADAMTS3, THSD7B, SPON1	1534	31	19113	4.01922	0.885559	0.0373157	0.988871
UP_SEQ_FEATURE	domain:TSP type-1 3	10	0.611995	0.00173098	ADAMTS18, THSD7A, SEMA5A, ADAMTS6, ADAMTS9, HMCN1, BAI3, ADAMTS3, THSD7B, SPON1	1534	36	19113	3.461	0.999118	0.105642	3.17328
UP_SEQ_FEATURE	domain:TSP type-1 2	11	0.673195	0.00212407	ADAMTS18, THSD7A, SEMA5A, ADAMTS6, ADAMTS9, HMCN1, BAI3, UNC5C, ADAMTS3, THSD7B, SPON1	1534	44	19113	3.1149	0.999822	0.124372	3.8805
UP_SEQ_FEATURE	domain:TSP type-1 1	11	0.673195	0.00212407	ADAMTS18, THSD7A, SEMA5A, ADAMTS6, ADAMTS9, HMCN1, BAI3, UNC5C, ADAMTS3, THSD7B, SPON1	1534	44	19113	3.1149	0.999822	0.124372	3.8805
UP_SEQ_FEATURE	domain:TSP type-1 5	8	0.489596	0.00279054	ADAMTS18, THSD7A, SEMA5A, ADAMTS6, ADAMTS9, HMCN1, THSD7B, SPON1	1534	25	19113	3.98707	0.999988	0.155774	5.06842
UP_SEQ_FEATURE	domain:TSP type-1 6	6	0.367197	0.00901343	THSD7A, SEMA5A, ADAMTS9, HMCN1, THSD7B, SPON1	1534	17	19113	4.3975	1	0.375802	15.5094
UP_SEQ_FEATURE	domain:Laminin G-like 1	10	0.611995	0.000306963	LAMA1, LAMA4, CRB1, NRXN2, FAT4, NRXN3, CELSR3, CELSR2, NRXN1, PROS1	1534	29	19113	4.29641	0.71248	0.0228183	0.569818
UP_SEQ_FEATURE	domain:Laminin G-like 2	10	0.611995	0.000306963	LAMA1, LAMA4, CRB1, NRXN2, FAT4, NRXN3, CELSR3, CELSR2, NRXN1, PROS1	1534	29	19113	4.29641	0.71248	0.0228183	0.569818
UP_SEQ_FEATURE	domain:Laminin G-like 5	5	0.305998	0.00373987	LAMA1, LAMA4, NRXN2, NRXN3, NRXN1	1534	9	19113	6.92199	1	0.195327	6.73654
UP_SEQ_FEATURE	DNA-binding region:Homeobox; TALE-type	7	0.428397	0.00287154	IRX3, MEIS2, IRX5, IRX1, PBX1, PBX3, MEIS1	1534	19	19113	4.59037	0.999991	0.157764	5.21185
UP_SEQ_FEATURE	repeat:Kelch 6	11	0.673195	0.00755086	KLHL8, KLHL29, ATRNL1, KBTBD6, ENC1, ATRN, KLHL24, KLHDC8B, KLHL35, KLHL1, KLHDC10	1534	52	19113	2.63568	1	0.33296	13.158
UP_SEQ_FEATURE	repeat:Kelch 4	13	0.795594	0.00927198	ATRNL1, ATRN, ENC1, HCFC2, KLHDC8B, KLHL1, KLHDC10, KLHL29, KLHL8, KBTBD6, KLHL24, KLHL35, KBTBD11	1534	70	19113	2.31392	1	0.380432	15.9188
UP_SEQ_FEATURE	domain:EGF-like 8; calcium-binding	8	0.489596	0.00163989	NOTCH2, NOTCH1, FBLN1, SCUBE3, SCUBE2, DNER, CELSR3, FBN2	1534	23	19113	4.33377	0.998723	0.101901	3.00869
UP_SEQ_FEATURE	domain:EGF-like 9; calcium-binding	6	0.367197	0.00680521	NOTCH2, NOTCH1, FBLN1, SCUBE3, SCUBE2, FBN2	1534	16	19113	4.67234	1	0.309022	11.9355
UP_SEQ_FEATURE	domain:Cadherin 7	7	0.428397	0.00210624	FAT3, FAT4, CELSR3, PCDH9, CELSR2, PCDH7, DCHS1	1534	18	19113	4.84539	0.999808	0.125196	3.84853
UP_SEQ_FEATURE	domain:TSP type-1 4	10	0.611995	0.000533773	ADAMTS18, THSD7A, SEMA5A, ADAMTS6, ADAMTS9, HMCN1, BAI3, ADAMTS3, THSD7B, SPON1	1534	31	19113	4.01922	0.885559	0.0373157	0.988871
UP_SEQ_FEATURE	domain:TSP type-1 3	10	0.611995	0.00173098	ADAMTS18, THSD7A, SEMA5A, ADAMTS6, ADAMTS9, HMCN1, BAI3, ADAMTS3, THSD7B, SPON1	1534	36	19113	3.461	0.999118	0.105642	3.17328
UP_SEQ_FEATURE	domain:TSP type-1 2	11	0.673195	0.00212407	ADAMTS18, THSD7A, SEMA5A, ADAMTS6, ADAMTS9, HMCN1, BAI3, UNC5C, ADAMTS3, THSD7B, SPON1	1534	44	19113	3.1149	0.999822	0.124372	3.8805
UP_SEQ_FEATURE	domain:TSP type-1 1	11	0.673195	0.00212407	ADAMTS18, THSD7A, SEMA5A, ADAMTS6, ADAMTS9, HMCN1, BAI3, UNC5C, ADAMTS3, THSD7B, SPON1	1534	44	19113	3.1149	0.999822	0.124372	3.8805
UP_SEQ_FEATURE	domain:TSP type-1 5	8	0.489596	0.00279054	ADAMTS18, THSD7A, SEMA5A, ADAMTS6, ADAMTS9, HMCN1, THSD7B, SPON1	1534	25	19113	3.98707	0.999988	0.155774	5.06842
UP_SEQ_FEATURE	domain:TSP type-1 6	6	0.367197	0.00901343	THSD7A, SEMA5A, ADAMTS9, HMCN1, THSD7B, SPON1	1534	17	19113	4.3975	1	0.375802	15.5094
UP_SEQ_FEATURE	domain:CUB	6	0.367197	0.00901343	ATRNL1, SCUBE3, SCUBE2, ATRN, BAI3, PDGFC	1534	17	19113	4.3975	1	0.375802	15.5094
UP_SEQ_FEATURE	domain:Leucine-zipper	18	1.10159	0.00655715	MAF, BACH2, CREBZF, MAFB, MITF, MED13L, FOXP1, FOXP2, MYCL1, TSC22D3, JUN, JUND, MNT, MLXIP, TCF4, MLLT6, TCF3, TCF12	1534	110	19113	2.03884	1	0.30298	11.5252
UP_SEQ_FEATURE	domain:Fibronectin type-III 5	13	0.795594	0.000160922	IGDCC4, PTPRD, IL6ST, SDK2, PRTG, LIFR, NFASC, SDK1, PTPRS, L1CAM, NEO1, PTPRO, NRCAM	1534	45	19113	3.59944	0.479723	0.0135202	0.299104

## Sheet: Table S4B_Downregulated
Category	Term	Count	%	PValue	Genes	List Total	Pop Hits	Pop Total	Fold Enrichment	Bonferroni	Benjamini	FDR
GOTERM_BP_FAT	GO:0022403~cell cycle phase	72	4.48878	4.5864e-08	KIF23, NBN, ZFP42, OSGIN2, AURKA, RBM7, CD2AP, FAM83D, CCNE1, SEH1L, OIP5, CDCA2, NUP37, CCNA2, DNAJC2, STAG2, ANAPC1, CDC6, SKP2, CDK6, PIM2, WEE1, RAD51, RAD1, CCND2, FANCD2, C14ORF106, MDM2, MAPRE1, GADD45A, DSCC1, BCAT1, HAUS6, CCDC99, HAUS2, USP9X, MRE11A, TIPIN, ANLN, CHEK1, ITGB1, SPC25, PRUNE2, HSPA2, NCAPG, KATNA1, CDC123, BUB1, CAMK2D, PAFAH1B1, ZWILCH, HELLS, TERF1, ERCC6L, EXO1, SSSCA…	1205	414	13528	1.95244	0.000168169	0.000168169	8.44321e-05
GOTERM_BP_FAT	GO:0000278~mitotic cell cycle	63	3.92768	7.52257e-07	KIF23, AURKA, CD2AP, FAM83D, CCNE1, SEH1L, OIP5, CDCA2, NUP37, CCNA2, DNAJC2, STAG2, ANAPC1, CDC6, SKP2, CDK6, WEE1, CCND2, PSMA5, C14ORF106, MDM2, PSME3, MAPRE1, GADD45A, DSCC1, PSMB10, BCAT1, HAUS6, CCDC99, HAUS2, USP9X, TIPIN, ANLN, CHEK1, ITGB1, PSMB4, SPC25, NCAPG, KATNA1, CDC123, CAMK2D, BUB1, PAFAH1B1, ZWILCH, HELLS, TERF1, ERCC6L, SSSCA1, MAP2K1, DLGAP5, SUGT1, CDC27, CDC25A, CCNB1, MNAT1…	1205	370	13528	1.91155	0.00275473	0.00137831	0.00138484
GOTERM_BP_FAT	GO:0022402~cell cycle process	85	5.29925	1.64133e-06	KIF23, NBN, ZFP42, OSGIN2, RBM7, AURKA, CD2AP, FAM83D, CCNE1, SEH1L, OIP5, CDCA2, NUP37, C11ORF82, CCNA2, DNAJC2, STAG2, ANAPC1, CDC6, SKP2, CDK6, PIM2, WEE1, RAD51, RAD1, CCND2, FANCD2, PSMA5, C14ORF106, MDM2, PSME3, MAPRE1, GADD45A, DSCC1, PSMB10, BCAT1, HAUS6, CCDC99, MRE11A, USP9X, HAUS2, TIPIN, ANLN, CHEK1, SESN1, ITGB1, UHMK1, PSMB4, SPC25, PRUNE2, HSPA2, NCAPG, KATNA1, NPM1, CDC123, BUB1, …	1205	565	13528	1.68895	0.00600067	0.00200424	0.00302151
GOTERM_BP_FAT	GO:0000279~M phase	56	3.49127	3.41998e-06	KIF23, NBN, ZFP42, OSGIN2, AURKA, RBM7, CD2AP, FAM83D, SEH1L, OIP5, CDCA2, NUP37, CCNA2, STAG2, ANAPC1, CDC6, PIM2, WEE1, RAD51, RAD1, FANCD2, C14ORF106, MAPRE1, DSCC1, CCDC99, HAUS6, HAUS2, USP9X, MRE11A, TIPIN, CHEK1, ANLN, SPC25, HSPA2, NCAPG, KATNA1, BUB1, PAFAH1B1, ZWILCH, HELLS, TERF1, ERCC6L, SSSCA1, EXO1, MAP2K1, DLGAP5, SUGT1, CDC27, CDC25A, CCNB1, TEX15, CKS2, RRS1, C21ORF45, RAD54B, C1…	1205	329	13528	1.9109	0.0124628	0.00313036	0.00629573
GOTERM_BP_FAT	GO:0007049~cell cycle	107	6.67082	4.24858e-06	S100A6, OSGIN2, AURKA, RBM7, CD2AP, OIP5, CDCA2, NUP37, TLK1, DNAJC2, CCNA2, STAG2, ANAPC1, RINT1, SKP2, PIM2, WEE1, AHR, RAD1, MAPK1, KRT18, PSMA5, C14ORF106, PELO, DSCC1, CCDC99, MRE11A, TIPIN, ANLN, CHEK1, CHEK2, SESN1, ITGB1, UHMK1, SPC25, PSMB4, PRUNE2, PRR5, GADD45GIP1, KATNA1, NPM1, CDC123, TFDP2, HELLS, ERCC6L, CREBL2, SSSCA1, MAP2K1, CINP, SUGT1, CDC27, CDKN1A, PLK2, RRS1, RAD54B, KIF23,…	1205	776	13528	1.54799	0.0154588	0.00194555	0.00782103
GOTERM_BP_FAT	GO:0000280~nuclear division	41	2.55611	9.69514e-06	KIF23, CCDC99, HAUS6, HAUS2, USP9X, TIPIN, ANLN, AURKA, CD2AP, FAM83D, SPC25, SEH1L, NCAPG, OIP5, KATNA1, CDCA2, BUB1, NUP37, PAFAH1B1, ZWILCH, CCNA2, STAG2, HELLS, ERCC6L, TERF1, SSSCA1, ANAPC1, CDC6, MAP2K1, DLGAP5, SUGT1, CDC27, CDC25A, WEE1, CCNB1, C14ORF106, RRS1, C21ORF45, MAPRE1, C13ORF34, DSCC1	1205	220	13528	2.09222	0.0349277	0.00253623	0.0178465
GOTERM_BP_FAT	GO:0007067~mitosis	41	2.55611	9.69514e-06	KIF23, CCDC99, HAUS6, HAUS2, USP9X, TIPIN, ANLN, AURKA, CD2AP, FAM83D, SPC25, SEH1L, NCAPG, OIP5, KATNA1, CDCA2, BUB1, NUP37, PAFAH1B1, ZWILCH, CCNA2, STAG2, HELLS, ERCC6L, TERF1, SSSCA1, ANAPC1, CDC6, MAP2K1, DLGAP5, SUGT1, CDC27, CDC25A, WEE1, CCNB1, C14ORF106, RRS1, C21ORF45, MAPRE1, C13ORF34, DSCC1	1205	220	13528	2.09222	0.0349277	0.00253623	0.0178465
GOTERM_BP_FAT	GO:0048285~organelle fission	42	2.61845	1.11011e-05	KIF23, CCDC99, HAUS6, HAUS2, USP9X, TIPIN, ANLN, AURKA, CD2AP, FAM83D, SPC25, SEH1L, NCAPG, OIP5, KATNA1, BUB1, CDCA2, NUP37, PAFAH1B1, ZWILCH, CCNA2, STAG2, HELLS, ERCC6L, TERF1, SSSCA1, ANAPC1, CDC6, MAP2K1, DLGAP5, SUGT1, CDC27, CDC25A, WEE1, CCNB1, BAX, C14ORF106, RRS1, C21ORF45, MAPRE1, C13ORF34, DSCC1	1205	229	13528	2.05902	0.0398906	0.00271019	0.0204343
GOTERM_BP_FAT	GO:0000087~M phase of mitotic cell cycle	41	2.55611	1.50848e-05	KIF23, CCDC99, HAUS6, HAUS2, USP9X, TIPIN, ANLN, AURKA, CD2AP, FAM83D, SPC25, SEH1L, NCAPG, OIP5, KATNA1, CDCA2, BUB1, NUP37, PAFAH1B1, ZWILCH, CCNA2, STAG2, HELLS, ERCC6L, TERF1, SSSCA1, ANAPC1, CDC6, MAP2K1, DLGAP5, SUGT1, CDC27, CDC25A, WEE1, CCNB1, C14ORF106, RRS1, C21ORF45, MAPRE1, C13ORF34, DSCC1	1205	224	13528	2.05486	0.0538143	0.00345131	0.0277663
GOTERM_BP_FAT	GO:0051301~cell division	47	2.93017	0.000123484	KIF23, HAUS6, CDC14B, DIAPH2, HAUS2, USP9X, TIPIN, CUZD1, ANLN, CD2AP, FAM83D, CDC42, CCNE1, SPC25, SEH1L, NCAPG, OIP5, KATNA1, CDC123, CDCA2, BUB1, NUP37, PAFAH1B1, ZWILCH, CCNA2, STAG2, HELLS, ERCC6L, TERF1, SSSCA1, ANAPC1, CDC6, PIK3CB, CINP, CDK6, CDK7, CDC25A, WEE1, CCNB1, CCND2, C14ORF106, CKS2, C21ORF45, CDCA7L, PELO, MAPRE1, C13ORF34	1205	295	13528	1.78864	0.364182	0.0172662	0.22708
GOTERM_BP_FAT	GO:0043067~regulation of programmed cell death	111	6.9202	4.0854e-06	FOXO1, TLR4, RPS27L, PMAIP1, SGMS1, HSPD1P4, TDGF3, G2E3, MAP3K5, BDNF, CD44, ATG5, APOE, TDGF1, FAS, NQO1, IL1A, SOCS2, DFFA, SKP2, ACTN1, PIM2, CSDA, MAPK1, NME2, KRT18, RASGRF2, NME1, TNFAIP8, MAPK9, RIPK2, TMX1, GCLC, MCL1, TAF9B, STK17B, CHEK2, RRM2B, STK17A, GCLM, SLC11A2, PRUNE2, BLOC1S2, NPM1, HSPE1, TRAF5, HELLS, FGD4, MALT1, EI24, CDKN1A, HSPD1, DNAJB6, PTENP1, IER3, HTATIP2, ZMAT3, PAW…	1205	812	13528	1.53466	0.0148695	0.00249375	0.00752065
GOTERM_BP_FAT	GO:0042981~regulation of apoptosis	110	6.85786	4.32244e-06	FOXO1, TLR4, RPS27L, PMAIP1, SGMS1, HSPD1P4, TDGF3, G2E3, MAP3K5, BDNF, CD44, ATG5, APOE, TDGF1, FAS, NQO1, IL1A, SOCS2, DFFA, SKP2, ACTN1, PIM2, CSDA, MAPK1, NME2, KRT18, RASGRF2, NME1, TNFAIP8, MAPK9, RIPK2, TMX1, GCLC, MCL1, TAF9B, STK17B, CHEK2, RRM2B, STK17A, GCLM, SLC11A2, PRUNE2, BLOC1S2, NPM1, HSPE1, TRAF5, HELLS, FGD4, MALT1, EI24, CDKN1A, HSPD1, DNAJB6, PTENP1, IER3, HTATIP2, ZMAT3, PAW…	1205	804	13528	1.53597	0.0157255	0.00175961	0.00795699
GOTERM_BP_FAT	GO:0010941~regulation of cell death	111	6.9202	4.85507e-06	FOXO1, TLR4, RPS27L, PMAIP1, SGMS1, HSPD1P4, TDGF3, G2E3, MAP3K5, BDNF, CD44, ATG5, APOE, TDGF1, FAS, NQO1, IL1A, SOCS2, DFFA, SKP2, ACTN1, PIM2, CSDA, MAPK1, NME2, KRT18, RASGRF2, NME1, TNFAIP8, MAPK9, RIPK2, TMX1, GCLC, MCL1, TAF9B, STK17B, CHEK2, RRM2B, STK17A, GCLM, SLC11A2, PRUNE2, BLOC1S2, NPM1, HSPE1, TRAF5, HELLS, FGD4, MALT1, EI24, CDKN1A, HSPD1, DNAJB6, PTENP1, IER3, HTATIP2, ZMAT3, PAW…	1205	815	13528	1.52902	0.017646	0.00177877	0.00893744
GOTERM_BP_FAT	GO:0012501~programmed cell death	88	5.48628	6.26628e-06	STEAP3, IER3, FASTKD1, HTATIP2, FASTKD2, ZMAT3, GJA1, PAWR, SGMS1, PMAIP1, PTEN, MRPS30, HSPD1P4, BAG4, GPX1, TRIAP1, G2E3, MAP3K5, CASP3, ATG5, BOK, AEN, BAG2, CASP8, UNC5D, PAK1, FAS, C11ORF82, FGF2, NDUFS1, IL1A, SGK1, DFFA, PIM2, NLRP2, AHR, TNFRSF10A, KRT18, RASGRF2, TNFRSF10D, LCK, TNFAIP8, RIPK2, PSME3, GADD45A, C3ORF38, BID, TNFRSF21, MCL1, LITAF, GULP1, TNFRSF12A, TAF9B, STK17B, EGLN3, S…	1205	611	13528	1.61692	0.0227165	0.00208678	0.0115351
GOTERM_BP_FAT	GO:0006915~apoptosis	87	5.42394	6.29144e-06	STEAP3, IER3, FASTKD1, HTATIP2, FASTKD2, ZMAT3, GJA1, PAWR, SGMS1, PMAIP1, PTEN, MRPS30, HSPD1P4, BAG4, GPX1, TRIAP1, G2E3, MAP3K5, CASP3, ATG5, BOK, AEN, BAG2, CASP8, UNC5D, PAK1, FAS, C11ORF82, FGF2, NDUFS1, IL1A, SGK1, DFFA, PIM2, NLRP2, AHR, TNFRSF10A, KRT18, RASGRF2, TNFRSF10D, LCK, TNFAIP8, RIPK2, PSME3, GADD45A, C3ORF38, BID, TNFRSF21, MCL1, LITAF, GULP1, TNFRSF12A, STK17B, EGLN3, STK17A, …	1205	602	13528	1.62244	0.0228067	0.00192072	0.0115814
GOTERM_BP_FAT	GO:0008219~cell death	97	6.04738	3.06942e-05	FASTKD1, MICB, MICA, FASTKD2, PMAIP1, SGMS1, MRPS30, HSPD1P4, MAP3K5, G2E3, ATG5, UNC5D, FAS, IL1A, DFFA, SLC33A1, PIM2, AHR, KRT18, RASGRF2, TNFAIP8, RIPK2, LITAF, MCL1, TNFRSF12A, TAF9B, STK17B, STK17A, GREM1, PTRH2, SLC11A2, PRUNE2, DOCK1, CSE1L, HSPE1, PPP2R2B, TRAF5, FGD4, GARS, SEMA6A, HSPD1, EAF2, PTENP1, STEAP3, IER3, HTATIP2, ZMAT3, GJA1, PAWR, PTEN, BAG4, TRIAP1, GPX1, CASP3, BOK, HMOX1…	1205	719	13528	1.51457	0.106454	0.00561207	0.0564907
GOTERM_BP_FAT	GO:0016265~death	97	6.04738	4.05255e-05	FASTKD1, MICB, MICA, FASTKD2, PMAIP1, SGMS1, MRPS30, HSPD1P4, MAP3K5, G2E3, ATG5, UNC5D, FAS, IL1A, DFFA, SLC33A1, PIM2, AHR, KRT18, RASGRF2, TNFAIP8, RIPK2, LITAF, MCL1, TNFRSF12A, TAF9B, STK17B, STK17A, GREM1, PTRH2, SLC11A2, PRUNE2, DOCK1, CSE1L, HSPE1, PPP2R2B, TRAF5, FGD4, GARS, SEMA6A, HSPD1, EAF2, PTENP1, STEAP3, IER3, HTATIP2, ZMAT3, GJA1, PAWR, PTEN, BAG4, TRIAP1, GPX1, CASP3, BOK, HMOX1…	1205	724	13528	1.50411	0.138095	0.00673223	0.074578
GOTERM_BP_FAT	GO:0043067~regulation of programmed cell death	111	6.9202	4.0854e-06	FOXO1, TLR4, RPS27L, PMAIP1, SGMS1, HSPD1P4, TDGF3, G2E3, MAP3K5, BDNF, CD44, ATG5, APOE, TDGF1, FAS, NQO1, IL1A, SOCS2, DFFA, SKP2, ACTN1, PIM2, CSDA, MAPK1, NME2, KRT18, RASGRF2, NME1, TNFAIP8, MAPK9, RIPK2, TMX1, GCLC, MCL1, TAF9B, STK17B, CHEK2, RRM2B, STK17A, GCLM, SLC11A2, PRUNE2, BLOC1S2, NPM1, HSPE1, TRAF5, HELLS, FGD4, MALT1, EI24, CDKN1A, HSPD1, DNAJB6, PTENP1, IER3, HTATIP2, ZMAT3, PAW…	1205	812	13528	1.53466	0.0148695	0.00249375	0.00752065
GOTERM_BP_FAT	GO:0042981~regulation of apoptosis	110	6.85786	4.32244e-06	FOXO1, TLR4, RPS27L, PMAIP1, SGMS1, HSPD1P4, TDGF3, G2E3, MAP3K5, BDNF, CD44, ATG5, APOE, TDGF1, FAS, NQO1, IL1A, SOCS2, DFFA, SKP2, ACTN1, PIM2, CSDA, MAPK1, NME2, KRT18, RASGRF2, NME1, TNFAIP8, MAPK9, RIPK2, TMX1, GCLC, MCL1, TAF9B, STK17B, CHEK2, RRM2B, STK17A, GCLM, SLC11A2, PRUNE2, BLOC1S2, NPM1, HSPE1, TRAF5, HELLS, FGD4, MALT1, EI24, CDKN1A, HSPD1, DNAJB6, PTENP1, IER3, HTATIP2, ZMAT3, PAW…	1205	804	13528	1.53597	0.0157255	0.00175961	0.00795699
GOTERM_BP_FAT	GO:0010941~regulation of cell death	111	6.9202	4.85507e-06	FOXO1, TLR4, RPS27L, PMAIP1, SGMS1, HSPD1P4, TDGF3, G2E3, MAP3K5, BDNF, CD44, ATG5, APOE, TDGF1, FAS, NQO1, IL1A, SOCS2, DFFA, SKP2, ACTN1, PIM2, CSDA, MAPK1, NME2, KRT18, RASGRF2, NME1, TNFAIP8, MAPK9, RIPK2, TMX1, GCLC, MCL1, TAF9B, STK17B, CHEK2, RRM2B, STK17A, GCLM, SLC11A2, PRUNE2, BLOC1S2, NPM1, HSPE1, TRAF5, HELLS, FGD4, MALT1, EI24, CDKN1A, HSPD1, DNAJB6, PTENP1, IER3, HTATIP2, ZMAT3, PAW…	1205	815	13528	1.52902	0.017646	0.00177877	0.00893744
GOTERM_BP_FAT	GO:0043066~negative regulation of apoptosis	57	3.55362	1.52586e-05	IER3, HTATIP2, FOXO1, SGMS1, PTEN, HSPD1P4, TDGF3, TRIAP1, GPX1, BAG4, G2E3, BDNF, CASP3, ATG5, APOE, HMOX1, TDGF1, FAS, IL1A, SGK3, SOCS2, DFFA, SKP2, PRKCI, PIM2, CSDA, SERPINB9, NME2, KRT18, TNFRSF10D, NME1, TNFAIP8, RIPK2, PRNP, CLN8, TMX1, GCLC, MCL1, TAF9B, ASNS, GCLM, SQSTM1, NPM1, THBS1, HELLS, HSPA9, CEBPB, MSH2, ANXA1, MALT1, IDO1, ANXA5, ANXA4, NRAS, MNAT1, CDH13, CDKN1A, NME1-NME2, BA…	1205	354	13528	1.80767	0.0544171	0.00328599	0.0280862
GOTERM_BP_FAT	GO:0043069~negative regulation of programmed cell death	57	3.55362	2.30165e-05	IER3, HTATIP2, FOXO1, SGMS1, PTEN, HSPD1P4, TDGF3, TRIAP1, GPX1, BAG4, G2E3, BDNF, CASP3, ATG5, APOE, HMOX1, TDGF1, FAS, IL1A, SGK3, SOCS2, DFFA, SKP2, PRKCI, PIM2, CSDA, SERPINB9, NME2, KRT18, TNFRSF10D, NME1, TNFAIP8, RIPK2, PRNP, CLN8, TMX1, GCLC, MCL1, TAF9B, ASNS, GCLM, SQSTM1, NPM1, THBS1, HELLS, HSPA9, CEBPB, MSH2, ANXA1, MALT1, IDO1, ANXA5, ANXA4, NRAS, MNAT1, CDH13, CDKN1A, NME1-NME2, BA…	1205	359	13528	1.78249	0.0809388	0.00467806	0.0423632
GOTERM_BP_FAT	GO:0060548~negative regulation of cell death	57	3.55362	2.48635e-05	IER3, HTATIP2, FOXO1, SGMS1, PTEN, HSPD1P4, TDGF3, TRIAP1, GPX1, BAG4, G2E3, BDNF, CASP3, ATG5, APOE, HMOX1, TDGF1, FAS, IL1A, SGK3, SOCS2, DFFA, SKP2, PRKCI, PIM2, CSDA, SERPINB9, NME2, KRT18, TNFRSF10D, NME1, TNFAIP8, RIPK2, PRNP, CLN8, TMX1, GCLC, MCL1, TAF9B, ASNS, GCLM, SQSTM1, NPM1, THBS1, HELLS, HSPA9, CEBPB, MSH2, ANXA1, MALT1, IDO1, ANXA5, ANXA4, NRAS, MNAT1, CDH13, CDKN1A, NME1-NME2, BA…	1205	360	13528	1.77754	0.0871426	0.00478722	0.0457619
GOTERM_BP_FAT	GO:0006916~anti-apoptosis	36	2.24439	0.000142105	IER3, TMX1, HTATIP2, GCLC, MCL1, FOXO1, BAG4, GPX1, TRIAP1, BDNF, SQSTM1, APOE, HMOX1, NPM1, FAS, THBS1, HELLS, IL1A, HSPA9, CEBPB, SGK3, SOCS2, ANXA1, SKP2, PRKCI, MALT1, PIM2, ANXA5, ANXA4, SERPINB9, CDH13, TNFRSF10D, BAX, TNFAIP8, RIPK2, PRNP	1205	206	13528	1.96192	0.406153	0.0184398	0.26128
GOTERM_BP_FAT	GO:0043065~positive regulation of apoptosis	57	3.55362	0.00242082	HTATIP2, ZMAT3, TLR4, RPS27L, PAWR, PMAIP1, PRDX1, PTEN, HSPD1P4, GPX1, MAP3K5, CASP3, CD44, APOE, BOK, AEN, HMOX1, CASP8, FAS, NQO1, DFFA, SKP2, GAL, TNFRSF10A, MAPK1, RASGRF2, LCK, RIPK2, MAPK9, BID, STK17B, RRM2B, STK17A, NR3C1, CHEK2, ITM2B, GCH1, PRUNE2, SQSTM1, ALDH1A3, PYCARD, CD24, TERF1, FGD4, PHLDA1, FOXL2, CEBPB, MCF2, CEBPG, STAT1, EI24, CDKN1A, CUL4A, EEF1E1, BAX, HSPD1, APBB2, PERP,…	1205	430	13528	1.48817	0.999862	0.135586	4.36387
GOTERM_BP_FAT	GO:0006917~induction of apoptosis	45	2.80549	0.0024518	BID, HTATIP2, ZMAT3, STK17B, RPS27L, RRM2B, CHEK2, PMAIP1, STK17A, ITM2B, PTEN, PRDX1, GCH1, PRUNE2, GPX1, MAP3K5, CASP3, SQSTM1, BOK, APOE, HMOX1, AEN, CASP8, PYCARD, CD24, FAS, TERF1, FGD4, PHLDA1, FOXL2, CEBPB, DFFA, MCF2, CEBPG, STAT1, TNFRSF10A, MAPK1, CDKN1A, EI24, RASGRF2, CUL4A, BAX, LCK, MAPK9, PERP, PTENP1	1205	320	13528	1.57873	0.999877	0.135142	4.41852
GOTERM_BP_FAT	GO:0012502~induction of programmed cell death	45	2.80549	0.00260481	BID, HTATIP2, ZMAT3, STK17B, RPS27L, RRM2B, CHEK2, PMAIP1, STK17A, ITM2B, PTEN, PRDX1, GCH1, PRUNE2, GPX1, MAP3K5, CASP3, SQSTM1, BOK, APOE, HMOX1, AEN, CASP8, PYCARD, CD24, FAS, TERF1, FGD4, PHLDA1, FOXL2, CEBPB, DFFA, MCF2, CEBPG, STAT1, TNFRSF10A, MAPK1, CDKN1A, EI24, RASGRF2, CUL4A, BAX, LCK, MAPK9, PERP, PTENP1	1205	321	13528	1.57382	0.99993	0.140852	4.68807
GOTERM_BP_FAT	GO:0043068~positive regulation of programmed cell death	57	3.55362	0.00287061	HTATIP2, ZMAT3, TLR4, RPS27L, PAWR, PMAIP1, PRDX1, PTEN, HSPD1P4, GPX1, MAP3K5, CASP3, CD44, APOE, BOK, AEN, HMOX1, CASP8, FAS, NQO1, DFFA, SKP2, GAL, TNFRSF10A, MAPK1, RASGRF2, LCK, RIPK2, MAPK9, BID, STK17B, RRM2B, STK17A, NR3C1, CHEK2, ITM2B, GCH1, PRUNE2, SQSTM1, ALDH1A3, PYCARD, CD24, TERF1, FGD4, PHLDA1, FOXL2, CEBPB, MCF2, CEBPG, STAT1, EI24, CDKN1A, CUL4A, EEF1E1, BAX, HSPD1, APBB2, PERP,…	1205	433	13528	1.47786	0.999974	0.14762	5.15458
GOTERM_BP_FAT	GO:0010942~positive regulation of cell death	57	3.55362	0.00312349	HTATIP2, ZMAT3, TLR4, RPS27L, PAWR, PMAIP1, PRDX1, PTEN, HSPD1P4, GPX1, MAP3K5, CASP3, CD44, APOE, BOK, AEN, HMOX1, CASP8, FAS, NQO1, DFFA, SKP2, GAL, TNFRSF10A, MAPK1, RASGRF2, LCK, RIPK2, MAPK9, BID, STK17B, RRM2B, STK17A, NR3C1, CHEK2, ITM2B, GCH1, PRUNE2, SQSTM1, ALDH1A3, PYCARD, CD24, TERF1, FGD4, PHLDA1, FOXL2, CEBPB, MCF2, CEBPG, STAT1, EI24, CDKN1A, CUL4A, EEF1E1, BAX, HSPD1, APBB2, PERP,…	1205	435	13528	1.47107	0.99999	0.15524	5.59641
GOTERM_BP_FAT	GO:0051259~protein oligomerization	36	2.24439	3.45061e-06	CAV2, CAV1, ATL2, IDE, ATL3, AASS, GJA1, CDH1, HPRT1, PDSS1, GCH1, LNX1, MTMR2, TRIM6, CASP8, NPM1, ACOT13, FAS, PRKAA2, SKIL, SLC1A1, TERF1, NACC2, MAP2K1, PFKP, MALT1, ANXA5, TRIM22, RAD51, CTH, TNFSF11, SBF2, BAX, ADSL, ATPIF1, PRNP	1205	174	13528	2.32274	0.0125737	0.00252748	0.00635212
GOTERM_BP_FAT	GO:0006461~protein complex assembly	72	4.48878	6.8299e-05	NDUFAF4, OCLN, ATL2, ATL3, IDE, GJA1, MKI67IP, CD2AP, HSPD1P4, LNX1, GTF2E1, TRIM6, CASP8, TUBB6, ACOT13, FAS, MDN1, SLC1A1, TAF4B, PFKP, MPP6, MED14, CDK7, MBD2, CARD10, RAD51, CTH, TAF13, PTRF, SBF2, VAMP8, IPO5, ADSL, MDM2, VAMP3, ATPIF1, PRNP, CAV2, CAV1, NAPG, TAF9B, AASS, ANLN, FKBP1A, CDH1, HPRT1, PDSS1, GCH1, MTMR2, TFAM, CSE1L, NPM1, HSPA4, PEX13, SKIL, PRKAA2, TERF1, SCO1, NACC2, MAP2K1…	1205	505	13528	1.60062	0.221558	0.0108305	0.125659
GOTERM_BP_FAT	GO:0070271~protein complex biogenesis	72	4.48878	6.8299e-05	NDUFAF4, OCLN, ATL2, ATL3, IDE, GJA1, MKI67IP, CD2AP, HSPD1P4, LNX1, GTF2E1, TRIM6, CASP8, TUBB6, ACOT13, FAS, MDN1, SLC1A1, TAF4B, PFKP, MPP6, MED14, CDK7, MBD2, CARD10, RAD51, CTH, TAF13, PTRF, SBF2, VAMP8, IPO5, ADSL, MDM2, VAMP3, ATPIF1, PRNP, CAV2, CAV1, NAPG, TAF9B, AASS, ANLN, FKBP1A, CDH1, HPRT1, PDSS1, GCH1, MTMR2, TFAM, CSE1L, NPM1, HSPA4, PEX13, SKIL, PRKAA2, TERF1, SCO1, NACC2, MAP2K1…	1205	505	13528	1.60062	0.221558	0.0108305	0.125659
GOTERM_BP_FAT	GO:0043933~macromolecular complex subunit organization	85	5.29925	0.00404452	NDUFAF4, NCBP1, OCLN, ATL2, ATL3, IDE, GJA1, MKI67IP, CD2AP, HSPD1P4, LNX1, GTF2E1, SEH1L, APOE, TRIM6, CASP8, TUBB6, ACOT13, FAS, MDN1, SLC1A1, NIP7, TAF4B, PFKP, MPP6, MED14, CDK7, MBD2, TTF2, CARD10, RAD51, CTH, TAF13, PTRF, VAMP8, SBF2, MTRF1, IPO5, ADSL, MDM2, VAMP3, ATPIF1, PRNP, CAV2, CAV1, NAPG, TAF9B, AASS, ANLN, FKBP1A, CDH1, HPRT1, PDSS1, GCH1, MTMR2, TFAM, GFM2, CSE1L, NPM1, HSPA4, PE…	1205	710	13528	1.34402	1	0.179754	7.18923
GOTERM_BP_FAT	GO:0065003~macromolecular complex assembly	80	4.98753	0.00476142	NDUFAF4, NCBP1, OCLN, ATL2, ATL3, IDE, GJA1, MKI67IP, CD2AP, HSPD1P4, LNX1, GTF2E1, APOE, TRIM6, CASP8, TUBB6, ACOT13, FAS, MDN1, SLC1A1, NIP7, TAF4B, PFKP, MPP6, MED14, CDK7, MBD2, CARD10, RAD51, CTH, TAF13, PTRF, SBF2, VAMP8, IPO5, ADSL, MDM2, VAMP3, ATPIF1, PRNP, CAV2, CAV1, NAPG, TAF9B, AASS, ANLN, FKBP1A, CDH1, HPRT1, PDSS1, GCH1, MTMR2, TFAM, CSE1L, NPM1, HSPA4, PEX13, PRKAA2, SKIL, GEMIN6,…	1205	665	13528	1.35056	1	0.194323	8.41141
GOTERM_BP_FAT	GO:0009108~coenzyme biosynthetic process	18	1.12219	8.46576e-05	ME1, MOCOS, NAMPT, GCLC, DLAT, PDSS1, GCLM, MTHFD1L, PDHB, GCH1, MTHFD1, MTHFD2, DBT, MTHFS, COQ3, PANK2, COQ2, ITGB1BP3	1205	69	13528	2.92867	0.266885	0.0123413	0.155733
GOTERM_BP_FAT	GO:0051188~cofactor biosynthetic process	20	1.24688	0.000801912	ME1, MOCOS, NAMPT, GCLC, IREB2, DLAT, GCLM, PDSS1, MTHFD1L, PDHB, GCH1, MTHFD1, MTHFD2, DBT, MTHFS, COQ3, PANK2, COQ2, ITGB1BP3, FXN	1205	97	13528	2.31475	0.947229	0.0632821	1.466
GOTERM_BP_FAT	GO:0006732~coenzyme metabolic process	27	1.68329	0.00096899	ME1, MOCOS, NAMPT, GCLC, GCLM, PDSS1, PDHB, MTHFD1L, PIPOX, GCH1, ACOT9, MTHFD1, MTHFD2, MTHFS, GPX1, GSR, IDO1, DLAT, IDH3A, COQ3, DBT, CTH, PANK2, COQ2, ITGB1BP3, SDHD, MGST1	1205	153	13528	1.98116	0.971419	0.0743719	1.76887
GOTERM_BP_FAT	GO:0051186~cofactor metabolic process	31	1.93267	0.00213313	ME1, MOCOS, NAMPT, GCLC, GCLM, PDSS1, MTHFD1L, PIPOX, PDHB, GCH1, ACOT9, MTHFD1, MTHFD2, MTHFS, GPX1, GSR, FXN, HMOX1, IREB2, IDO1, DLAT, IDH3A, BLVRA, COQ3, DBT, CTH, PANK2, COQ2, ITGB1BP3, SDHD, MGST1	1205	195	13528	1.78473	0.999603	0.122351	3.85485
GOTERM_BP_FAT	GO:0007264~small GTPase mediated signal transduction	46	2.86783	0.000507672	RAB3B, RAB9A, RASGEF1A, IQGAP2, IQGAP1, CDC42, DOCK1, APOE, HMOX1, RASGRP2, RALA, RAB25, SHC1, SAR1A, ARL5B, RAB20, FGF2, PDK1, RAP2B, ARL1, RSU1, RABL3, RAB8B, MAP2K1, G3BP1, G3BP2, RAB7L1, RAB33B, MAPK1, NRAS, CDH13, RAB31, RASGRF2, RAB18, RRAS2, RAB34, RAB15, RAP1A, RHEB, RAB12, RIT1, RIT2, RAB13, RAB38, ARL8B, RAB10	1205	305	13528	1.69319	0.844655	0.0454857	0.930466
GOTERM_BP_FAT	GO:0042254~ribosome biogenesis	25	1.5586	0.000163926	UTP18, UTP15, EBNA1BP2, WDR36, DKC1, NPM1, WDR12, TFB2M, NPM3, IMP4, RPS24, KRR1, GTPBP4, TSR1, EMG1, NIP7, EXOSC3, HEATR1, EXOSC1, NOP10, MRTO4, DIS3, RRS1, UTP14A, TFB1M	1205	122	13528	2.30052	0.451828	0.0192056	0.301345
GOTERM_BP_FAT	GO:0034660~ncRNA metabolic process	38	2.36908	0.000289345	PUS3, NARS, UTP18, RG9MTD1, UTP15, MKI67IP, PUS7, PUS7L, WDR36, DKC1, INTS6, TRMT5, NPM3, TFB2M, WDR12, RPP30, KIAA0391, IMP4, MTO1, RPS24, KRR1, EMG1, GARS, EXOSC3, EPRS, HEATR1, EXOSC1, NOP10, EARS2, DIS3, TRNT1, TARS, TFB1M, DUS4L, UTP14A, RPP40, POP7, EIF2AK4	1205	230	13528	1.85482	0.653953	0.0282732	0.531323
GOTERM_BP_FAT	GO:0034470~ncRNA processing	32	1.99501	0.000516087	PUS3, UTP18, RG9MTD1, UTP15, PUS7, PUS7L, WDR36, DKC1, INTS6, TRMT5, NPM3, WDR12, RPP30, TFB2M, KIAA0391, IMP4, MTO1, RPS24, KRR1, EMG1, EXOSC3, SMAD2, HEATR1, EXOSC1, NOP10, DIS3, TRNT1, TFB1M, DUS4L, UTP14A, POP7, RPP40	1205	187	13528	1.92112	0.849377	0.0451206	0.94582
GOTERM_BP_FAT	GO:0016072~rRNA metabolic process	19	1.18454	0.00183132	KRR1, UTP18, EMG1, UTP15, EXOSC3, HEATR1, MKI67IP, EXOSC1, NOP10, DIS3, WDR36, DKC1, NPM3, TFB2M, WDR12, TFB1M, UTP14A, IMP4, RPS24	1205	96	13528	2.22192	0.998795	0.113105	3.31811
GOTERM_BP_FAT	GO:0006364~rRNA processing	18	1.12219	0.00284208	KRR1, UTP18, EMG1, UTP15, EXOSC3, HEATR1, EXOSC1, NOP10, DIS3, WDR36, DKC1, NPM3, TFB2M, WDR12, UTP14A, TFB1M, IMP4, RPS24	1205	92	13528	2.1965	0.999971	0.148338	5.10461
GOTERM_BP_FAT	GO:0022613~ribonucleoprotein complex biogenesis	28	1.74564	0.00492245	NCBP1, UTP18, UTP15, EBNA1BP2, WDR36, DKC1, NPM1, WDR12, TFB2M, NPM3, GEMIN6, IMP4, RPS24, KRR1, GTPBP4, TSR1, EMG1, NIP7, EXOSC3, HEATR1, EXOSC1, NOP10, MRTO4, DIS3, PHAX, RRS1, UTP14A, TFB1M	1205	180	13528	1.74635	1	0.198021	8.68384
GOTERM_BP_FAT	GO:0051325~interphase	22	1.37157	0.000371384	BCAT1, CDC6, SKP2, CDK6, CHEK1, ITGB1, CDC25A, CCNB1, CCNE1, PRUNE2, MNAT1, CDKN1A, CUL4A, GSPT1, CCND2, KATNA1, CDC123, CAMK2D, MDM2, DNAJC2, GADD45A, TERF1	1205	106	13528	2.33004	0.743883	0.0352104	0.681485
GOTERM_BP_FAT	GO:0051329~interphase of mitotic cell cycle	21	1.30923	0.000664143	BCAT1, CDC6, SKP2, CDK6, CHEK1, ITGB1, CDC25A, CCNB1, CCNE1, MNAT1, CDKN1A, CUL4A, GSPT1, CCND2, KATNA1, CDC123, CAMK2D, MDM2, DNAJC2, GADD45A, TERF1	1205	103	13528	2.28891	0.912509	0.0550812	1.21559
GOTERM_BP_FAT	GO:0031570~DNA integrity checkpoint	13	0.810474	0.00168596	CDC6, NBN, MSH2, FAM175A, RINT1, TIPIN, CHEK1, RPS27L, CHEK2, PTPN11, RAD1, TRIAP1, CCNA2	1205	52	13528	2.80664	0.997945	0.108265	3.05859
GOTERM_BP_FAT	GO:0000077~DNA damage checkpoint	12	0.74813	0.00275366	RAD1, TRIAP1, NBN, FAM175A, MSH2, RINT1, TIPIN, RPS27L, CHEK1, CHEK2, CCNA2, PTPN11	1205	48	13528	2.80664	0.999959	0.146145	4.94958
GOTERM_BP_FAT	GO:0000075~cell cycle checkpoint	17	1.05985	0.00615328	CDC6, NBN, MSH2, FAM175A, RINT1, TIPIN, RPS27L, CHEK1, CHEK2, OBFC2A, PTPN11, RAD1, TRIAP1, BUB1, ZWILCH, CCNA2, TERF1	1205	91	13528	2.09727	1	0.218093	10.7409
GOTERM_BP_FAT	GO:0008104~protein localization	111	6.9202	0.000142609	GRPEL2, GRPEL1, RAB9A, CHMP4C, XPO4, SSR1, HOOK1, RAB25, NUP37, TLK1, SAR1A, RAB20, SCAMP1, GOLT1B, RINT1, NUPL1, TIMM8A, MAPK1, KRT18, RAB18, FGFR1OP, USO1, RAB15, AKAP7, RAB12, RAB13, RAB10, CCDC99, CAV1, NAPG, SNX5, SNX7, SNX2, CHMP2B, CSE1L, KATNA1, NUP50, NPM1, TRAM1, RAB8B, LIN7C, ITGA2, C18ORF55, RAB7L1, RAB33B, TRNT1, EPS15, CADPS2, TOMM70A, NEDD4, SYTL2, SEC24A, ALG2, ZMAT3, VPS37A, CANX…	1205	882	13528	1.41287	0.407252	0.0178723	0.262207
GOTERM_BP_FAT	GO:0045184~establishment of protein localization	98	6.10973	0.000243493	GRPEL2, GRPEL1, RAB9A, CHMP4C, XPO4, SSR1, HOOK1, TLK1, NUP37, RAB25, SAR1A, RAB20, SCAMP1, GOLT1B, RINT1, NUPL1, TIMM8A, MAPK1, KRT18, RAB18, USO1, RAB15, RAB12, RAB13, RAB10, NAPG, SNX5, SNX7, SNX2, CHMP2B, CSE1L, NPM1, NUP50, TRAM1, RAB8B, LIN7C, ITGA2, C18ORF55, RAB7L1, RAB33B, TRNT1, EPS15, CADPS2, TOMM70A, NEDD4, SYTL2, SEC24A, ZMAT3, VPS37A, CANX, RAB3IP, AP1S3, AP2B1, AP1S2, SEH1L, FGF2, …	1205	769	13528	1.43069	0.590574	0.0259228	0.447304
GOTERM_BP_FAT	GO:0015031~protein transport	97	6.04738	0.000265949	GRPEL2, GRPEL1, RAB9A, CHMP4C, XPO4, SSR1, HOOK1, TLK1, NUP37, RAB25, SAR1A, RAB20, SCAMP1, GOLT1B, RINT1, NUPL1, TIMM8A, MAPK1, KRT18, RAB18, USO1, RAB15, RAB12, RAB13, RAB10, NAPG, SNX5, SNX7, SNX2, CHMP2B, CSE1L, NPM1, NUP50, TRAM1, RAB8B, LIN7C, C18ORF55, RAB7L1, RAB33B, TRNT1, EPS15, CADPS2, TOMM70A, NEDD4, SYTL2, SEC24A, ZMAT3, VPS37A, CANX, RAB3IP, AP1S3, AP2B1, AP1S2, SEH1L, FGF2, SEC24D,…	1205	762	13528	1.4291	0.622945	0.0267297	0.48846
GOTERM_BP_FAT	GO:0006260~DNA replication	31	1.93267	0.00141232	TMX1, DNAH14, MRE11A, TIPIN, RNASEH1, CHEK1, RRM2B, MCM10, RPA3, PRIM1, TFAM, ORC2L, DKC1, POLE2, CTGF, PRIM2, DNAJC2, TERF1, CDC6, CINP, MCM4, SIRT1, CDC25A, RAD51, RAD1, DNA2, RFC3, ORC3L, ORC5L, DSCC1, DUT	1205	190	13528	1.8317	0.994387	0.0966278	2.56826
GOTERM_BP_FAT	GO:0006261~DNA-dependent DNA replication	13	0.810474	0.00443745	TIPIN, RNASEH1, RRM2B, MCM4, RAD51, PRIM1, DNA2, TFAM, ORC2L, RFC3, POLE2, PRIM2, ORC5L	1205	58	13528	2.5163	1	0.184419	7.861
GOTERM_BP_FAT	GO:0050880~regulation of blood vessel size	14	0.872818	0.000591735	CAV2, CAV1, ACTC1, GCLC, EDN1, GCLM, GCH1, GPX1, ACTG2, CALCB, NTS, ATG5, APOE, NPPB	1205	53	13528	2.96551	0.885883	0.0503667	1.08375
GOTERM_BP_FAT	GO:0035150~regulation of tube size	14	0.872818	0.000591735	CAV2, CAV1, ACTC1, GCLC, EDN1, GCLM, GCH1, GPX1, ACTG2, CALCB, NTS, ATG5, APOE, NPPB	1205	53	13528	2.96551	0.885883	0.0503667	1.08375
GOTERM_BP_FAT	GO:0003018~vascular process in circulatory system	14	0.872818	0.001462	CAV2, CAV1, ACTC1, GCLC, EDN1, GCLM, GCH1, GPX1, ACTG2, CALCB, NTS, ATG5, APOE, NPPB	1205	58	13528	2.70986	0.995323	0.0980304	2.65745
GOTERM_BP_FAT	GO:0010033~response to organic substance	94	5.86035	0.000148682	ADCY2, PDGFA, RBM3, FOXO1, TLR4, AURKA, PMAIP1, HSPD1P4, PRKAR2B, CD44, APOE, FAS, LOX, DNAJC3, CCNA2, GATM, SOCS2, MAPK1, NME2, GRB10, NME1, RIPK2, NFE2L2, EIF2AK4, ME1, CAV2, CAV1, GCLC, MCL1, ENPP1, TAF9B, HSPE1, ERO1L, RNF14, PGGT1B, SPP1, MAP2K1, PTPN2, ITGA2, MALT1, SMAD2, PTPN11, GART, CDKN1A, FABP3, HSPD1, HDAC9, PTENP1, DNAJB6, ATP6V0E1, IGFBP7, CUZD1, PTEN, CCNE1, CASP3, HMOX1, CASP8, S…	1205	721	13528	1.46366	0.420307	0.018011	0.273358
GOTERM_BP_FAT	GO:0009719~response to endogenous stimulus	56	3.49127	0.00101771	ATP6V0E1, ADCY2, PDGFA, IGFBP7, FOXO1, CUZD1, AURKA, PTEN, CCNE1, PRKAR2B, HMOX1, SHC1, FAS, LOX, CCNA2, LYN, ACTA1, GATM, SOCS2, PRKCI, GAL, MAPK1, PRKCQ, GRB10, ADM, CCND2, GNB4, STEAP2, ME1, CAV2, CAV1, GCLC, ENPP1, FHL2, ASNS, HPRT1, AK3L1, PRSS8, CD24, THBS1, RNF14, SPP1, MAP2K1, PTPN2, MSH2, BCKDHB, ITGA2, STAT1, STAT3, PTPN11, CDH13, CDKN1A, FABP3, HDAC9, PTENP1, MGST1, VLDLR	1205	405	13528	1.55231	0.976099	0.0763697	1.85702
GOTERM_BP_FAT	GO:0009725~response to hormone stimulus	49	3.05486	0.00439815	ADCY2, PDGFA, IGFBP7, FOXO1, AURKA, CUZD1, PTEN, CCNE1, PRKAR2B, HMOX1, SHC1, FAS, LOX, CCNA2, ACTA1, GATM, SOCS2, LYN, PRKCI, GAL, PRKCQ, MAPK1, GRB10, ADM, CCND2, GNB4, STEAP2, ME1, CAV2, CAV1, GCLC, ENPP1, FHL2, PRSS8, CD24, THBS1, RNF14, SPP1, MAP2K1, PTPN2, BCKDHB, ITGA2, STAT1, STAT3, PTPN11, CDKN1A, FABP3, HDAC9, PTENP1, VLDLR	1205	367	13528	1.49891	1	0.185029	7.79402
GOTERM_BP_FAT	GO:0050818~regulation of coagulation	14	0.872818	3.39302e-05	CAV1, PDGFA, F2RL1, EDN1, TLR4, ANXA2P1, ANXA5, ANXA4, ANXA2P2, ANXA2, APOE, KLKB1, SERPINE1, THBS1, PLAU	1205	41	13528	3.83346	0.116995	0.00590744	0.0624444
GOTERM_BP_FAT	GO:0030193~regulation of blood coagulation	12	0.74813	0.000197201	CAV1, PDGFA, F2RL1, EDN1, TLR4, ANXA2P1, ANXA2, ANXA2P2, APOE, KLKB1, SERPINE1, THBS1, PLAU	1205	36	13528	3.74219	0.514806	0.0216769	0.362409
GOTERM_BP_FAT	GO:0050819~negative regulation of coagulation	10	0.623441	0.000262936	PDGFA, APOE, KLKB1, EDN1, SERPINE1, ANXA5, ANXA2P1, ANXA4, PLAU, ANXA2P2, ANXA2	1205	26	13528	4.31791	0.618755	0.0271757	0.482939
GOTERM_BP_FAT	GO:0030195~negative regulation of blood coagulation	8	0.498753	0.00297839	PDGFA, APOE, KLKB1, EDN1, SERPINE1, ANXA2P1, PLAU, ANXA2P2, ANXA2	1205	23	13528	3.90489	0.999982	0.150625	5.34313
GOTERM_BP_FAT	GO:0006790~sulfur metabolic process	23	1.43392	0.000453977	TPST2, SEPHS2, OCLN, GCLC, MAMDC2, ENPP1, CHST2, TPMT, GCLM, DSE, MTRR, MTHFD1, GPX1, GSR, CTH, CHST7, SULF2, CHST9, SMS, DNMT3B, PAPSS2, MGST1, CBS	1205	115	13528	2.24531	0.81083	0.0417966	0.832443
GOTERM_BP_FAT	GO:0009069~serine family amino acid metabolic process	9	0.561097	0.00139834	CTH, SEPHS2, GCLC, DHFR, GCSH, PSAT1, PSPH, GCLM, CBS	1205	26	13528	3.88612	0.994091	0.0975357	2.54315
GOTERM_BP_FAT	GO:0009070~serine family amino acid biosynthetic process	6	0.374065	0.00161986	CTH, SEPHS2, DHFR, PSAT1, PSPH, CBS	1205	11	13528	6.12358	0.997381	0.106105	2.94037
GOTERM_BP_FAT	GO:0000096~sulfur amino acid metabolic process	8	0.498753	0.00297839	MTHFD1, CTH, SEPHS2, GCLC, SMS, GCLM, MTRR, CBS	1205	23	13528	3.90489	0.999982	0.150625	5.34313
GOTERM_BP_FAT	GO:0016053~organic acid biosynthetic process	25	1.5586	0.0051904	BCAT1, SEPHS2, ASS1, PRKAG2, EDN1, ABHD5, ASNS, PSPH, FAR1, MTHFD1, CH25H, PRKAA1, ELOVL7, ELOVL6, PRKAA2, ACSL3, IDO1, MTRR, CTH, DHFR, PSAT1, SC5DL, UGP2, CBS, DEGS1	1205	155	13528	1.81073	1	0.201087	9.13544
GOTERM_BP_FAT	GO:0046394~carboxylic acid biosynthetic process	25	1.5586	0.0051904	BCAT1, SEPHS2, ASS1, PRKAG2, EDN1, ABHD5, ASNS, PSPH, FAR1, MTHFD1, CH25H, PRKAA1, ELOVL7, ELOVL6, PRKAA2, ACSL3, IDO1, MTRR, CTH, DHFR, PSAT1, SC5DL, UGP2, CBS, DEGS1	1205	155	13528	1.81073	1	0.201087	9.13544
GOTERM_BP_FAT	GO:0034470~ncRNA processing	32	1.99501	0.000516087	PUS3, UTP18, RG9MTD1, UTP15, PUS7, PUS7L, WDR36, DKC1, INTS6, TRMT5, NPM3, WDR12, RPP30, TFB2M, KIAA0391, IMP4, MTO1, RPS24, KRR1, EMG1, EXOSC3, SMAD2, HEATR1, EXOSC1, NOP10, DIS3, TRNT1, TFB1M, DUS4L, UTP14A, POP7, RPP40	1205	187	13528	1.92112	0.849377	0.0451206	0.94582
GOTERM_BP_FAT	GO:0048514~blood vessel morphogenesis	31	1.93267	0.00689502	CAV1, HTATIP2, PDGFA, TNFRSF12A, EDN1, ELK3, PTEN, TDGF3, GPX1, ATG5, MYOCD, CTGF, APOE, HMOX1, TDGF1, HEY2, CASP8, THBS1, FGF2, C1GALT1, CYR61, KLF5, ANXA2P1, TNNI3, ANXA2, ANXA2P2, THY1, CDH13, NUS1, BAX, GLMN, ATPIF1, PLAU, PTENP1	1205	211	13528	1.6494	1	0.236552	11.9594
GOTERM_BP_FAT	GO:0033554~cellular response to stress	77	4.8005	0.000172891	NBN, MICA, FOXA3, FAM175A, ZMAT3, RPS27L, PRDX1, TRIAP1, GPX1, MAP3K5, CASP3, STAC, ATG5, AEN, HMOX1, TLK1, FAM129A, CCNA2, NUDT1, LYN, KIAA1804, RINT1, CCDC47, CDK7, RAD51, RAD1, MAPK1, RECQL, RFC3, ATG4C, ADM, RIF1, FANCD2, UBR5, EIF2S1, DDB2, MAPK9, RAD18, NFE2L2, GADD45A, EIF2AK4, ATG10, CAV1, MRE11A, SHFM1, TIPIN, BCCIP, ASNS, CHEK1, RRM2B, CHEK2, OBFC2A, TPM1, SESN1, TRIB1, RPA3, SLC11A2, P…	1205	566	13528	1.52729	0.469559	0.019619	0.317801
GOTERM_BP_FAT	GO:0006974~response to DNA damage stimulus	50	3.11721	0.0036875	NBN, MICA, FAM175A, ZMAT3, RPS27L, TRIAP1, CASP3, HMOX1, AEN, TLK1, CCNA2, NUDT1, LYN, RINT1, CDK7, RAD51, RAD1, RECQL, MAPK1, RFC3, RIF1, FANCD2, UBR5, DDB2, RAD18, GADD45A, MRE11A, SHFM1, TIPIN, CHEK1, BCCIP, CHEK2, RRM2B, OBFC2A, SESN1, RPA3, POLE2, ASF1A, EXO1, MSH2, SMC6, SIRT1, ATMIN, PTPN11, MNAT1, DNA2, CDKN1A, CUL4A, BAX, RAD54B	1205	373	13528	1.5049	0.999999	0.171513	6.57485
GOTERM_BP_FAT	GO:0006259~DNA metabolic process	62	3.86534	0.00895726	NBN, FAM175A, RNASEH1, RPS27L, MCM10, HSPD1P4, PRIM1, CASP3, DKC1, CTGF, PRIM2, PSIP1, DNAJC2, NT5E, CDC6, NUDT1, DFFA, CDK7, MCM4, RAD51, RAD1, RECQL, RFC3, FANCD2, DDB2, RAD18, ORC5L, GADD45A, DSCC1, TMX1, DNAH14, MRE11A, SHFM1, TIPIN, BCCIP, CHEK1, RRM2B, OBFC2A, RPA3, TFAM, ORC2L, POLE2, C14ORF115, ASF1A, DNMT3B, HELLS, TERF1, EXO1, FOXL2, SWAP70, MSH2, CINP, SMC6, SIRT1, CDC25A, MNAT1, DNA2,…	1205	506	13528	1.37559	1	0.276369	15.2648
GOTERM_BP_FAT	GO:0006412~translation	56	3.49127	4.12805e-06	NARS, RBM3, HBS1L, EIF5, RPS27L, RPL22L1, MRPS30, EIF1AX, RPL39L, MRPL32, MRPL34, MRPL35, MRPL52, MRPL3, EIF2S3, EARS2, RSL1D1, TARS, MTRF1, EIF2S1, EIF2S2, PELO, EIF5A2, EIF2AK4, MRPS17, MRPS16, MRPS15, MRPS12, MRPS10, IGF2BP3, PTRH2, MTIF2, QRSL1, GFM2, MRPL15, GFM1, MRPL17, MRPL19, MRPL18, RPS21, RPS24, EEF1A1, PDF, GARS, EPRS, DENR, MRPL30, ETF1, SELT, EIF4B, EIF4E, RPL23, GSPT1, COG8, EEF1E1…	1205	331	13528	1.89936	0.0150236	0.00216018	0.00759916
GOTERM_BP_FAT	GO:0052547~regulation of peptidase activity	17	1.05985	0.00347383	CAV1, FOXL2, CDH1, PMAIP1, STAT1, NLRP2, HSPD1P4, TNFRSF10A, SLC11A2, GPX1, GSPT1, BAX, LCK, PYCARD, HSPE1, HSPD1, DNAJB6, TERF1	1205	86	13528	2.2192	0.999997	0.168844	6.20531
GOTERM_BP_FAT	GO:0043281~regulation of caspase activity	16	0.997506	0.00375051	FOXL2, CDH1, PMAIP1, STAT1, NLRP2, HSPD1P4, TNFRSF10A, SLC11A2, GPX1, GSPT1, BAX, LCK, PYCARD, HSPE1, HSPD1, DNAJB6, TERF1	1205	79	13528	2.27373	0.999999	0.169894	6.68356
GOTERM_BP_FAT	GO:0010952~positive regulation of peptidase activity	13	0.810474	0.00512992	FOXL2, PMAIP1, STAT1, NLRP2, HSPD1P4, TNFRSF10A, SLC11A2, GSPT1, BAX, LCK, PYCARD, HSPE1, HSPD1, TERF1	1205	59	13528	2.47365	1	0.20326	9.03368
GOTERM_BP_FAT	GO:0043280~positive regulation of caspase activity	13	0.810474	0.00512992	FOXL2, PMAIP1, STAT1, NLRP2, HSPD1P4, TNFRSF10A, SLC11A2, GSPT1, BAX, LCK, PYCARD, HSPE1, HSPD1, TERF1	1205	59	13528	2.47365	1	0.20326	9.03368
GOTERM_BP_FAT	GO:0052548~regulation of endopeptidase activity	16	0.997506	0.00539544	FOXL2, CDH1, PMAIP1, STAT1, NLRP2, HSPD1P4, TNFRSF10A, SLC11A2, GPX1, GSPT1, BAX, LCK, PYCARD, HSPE1, HSPD1, DNAJB6, TERF1	1205	82	13528	2.19055	1	0.206008	9.4796
GOTERM_BP_FAT	GO:0009161~ribonucleoside monophosphate metabolic process	9	0.561097	0.00104899	ADSS, UMPS, ADSL, NT5E, PAICS, PRPS2, PPAT, GART, PRPS1	1205	25	13528	4.04156	0.978692	0.07705	1.91357
GOTERM_BP_FAT	GO:0009156~ribonucleoside monophosphate biosynthetic process	8	0.498753	0.00297839	ADSS, UMPS, ADSL, PAICS, PRPS2, PPAT, GART, PRPS1	1205	23	13528	3.90489	0.999982	0.150625	5.34313
GOTERM_BP_FAT	GO:0009113~purine base biosynthetic process	5	0.311721	0.00545928	HPRT1, PAICS, PPAT, GART, PRPS1	1205	9	13528	6.23698	1	0.206051	9.5865
GOTERM_BP_FAT	GO:0046112~nucleobase biosynthetic process	6	0.374065	0.00559742	UMPS, HPRT1, PAICS, PPAT, GART, PRPS1	1205	14	13528	4.81138	1	0.204436	9.8174
GOTERM_BP_FAT	GO:0009126~purine nucleoside monophosphate metabolic process	7	0.436409	0.00638721	ADSS, ADSL, NT5E, PAICS, PPAT, GART, PRPS1	1205	20	13528	3.92929	1	0.223265	11.1269
GOTERM_BP_FAT	GO:0009167~purine ribonucleoside monophosphate metabolic process	7	0.436409	0.00638721	ADSS, ADSL, NT5E, PAICS, PPAT, GART, PRPS1	1205	20	13528	3.92929	1	0.223265	11.1269
GOTERM_BP_FAT	GO:0051270~regulation of cell motion	30	1.87032	0.00356247	PDGFA, EDN1, F2RL1, GREM1, PTEN, TPM1, VCL, TRIB1, TDGF3, PRR5, SERPINE2, APOE, HMOX1, TDGF1, TEK, MKKS, THBS1, ARHGAP8, FGF2, GTPBP4, MAP2K1, LYN, ITGA2, ACTN1, NEXN, THY1, MAPK1, CDH13, CLIC4, RRAS2, TRIP6, HDAC9, PTENP1	1205	193	13528	1.74506	0.999998	0.17052	6.35878
GOTERM_BP_FAT	GO:0030334~regulation of cell migration	27	1.68329	0.00406853	PDGFA, EDN1, F2RL1, GREM1, PTEN, TPM1, VCL, TRIB1, TDGF3, PRR5, SERPINE2, APOE, HMOX1, TEK, TDGF1, THBS1, ARHGAP8, FGF2, GTPBP4, MAP2K1, ITGA2, NEXN, THY1, MAPK1, CDH13, CLIC4, RRAS2, TRIP6, HDAC9, PTENP1	1205	169	13528	1.79359	1	0.176468	7.23042
GOTERM_BP_FAT	GO:0051271~negative regulation of cell motion	13	0.810474	0.00880153	GTPBP4, ACTN1, GREM1, PTEN, TPM1, THY1, VCL, TRIB1, CLIC4, APOE, HMOX1, THBS1, FGF2, PTENP1	1205	63	13528	2.31659	1	0.274556	15.0194
GOTERM_BP_FAT	GO:0000041~transition metal ion transport	14	0.872818	0.00916131	STEAP3, SLC39A14, SLC39A10, FTH1, SLC11A2, SLC30A1, SLC39A8, STEAP2, STEAP1, CUTC, COX17, SLC30A9, SLC31A1, SCO1	1205	71	13528	2.21369	1	0.279395	15.5854
GOTERM_BP_FAT	GO:0044265~cellular macromolecule catabolic process	85	5.29925	0.0069724	NCBP1, TMEM189-UBE2V1, IDE, RNASEH1, SENP8, RLIM, CD2AP, ZNRF2, LNX1, G2E3, CASP3, USP53, ISG15, APOE, WWP1, FBXO28, CASP8, USP15, FBXO22, ANAPC1, ABCE1, TBL1XR1, SOCS2, DFFA, SOCS6, SKP2, HERC5, HERC4, UBE2H, CDK7, BRAP, PRKCQ, USP28, DCUN1D1, ATG4C, UBE2K, PSMA5, UBR5, DDB2, RNF138, MDM2, UBE2W, RAD18, UCHL3, PSME3, PIAS2, CLN8, PSMB10, ATG10, UBE3B, USP9X, PNPT1, UBE2V1, RPA3, RNF125, PSMB4, U…	1205	725	13528	1.31622	1	0.234529	12.0856
GOTERM_BP_FAT	GO:0031668~cellular response to extracellular stimulus	14	0.872818	0.00369582	CAV1, LYN, FOXA3, AXL, ASNS, SIRT1, CCNE1, CDKN1A, MYOCD, ATG4C, ITGA6, ATG5, HMOX1, EIF2AK4	1205	64	13528	2.45581	0.999999	0.169723	6.5892
GOTERM_BP_FAT	GO:0005996~monosaccharide metabolic process	32	1.99501	0.00789672	CREM, HEXB, PRKAG2, PGAM1, SLC35A3, PDHB, PPP1R3B, FUT4, PRKAA1, GPD2, PDK1, GMDS, PDK3, NUDT5, CHST2, PFKP, GYG1, DLAT, PCK2, PMM2, PGM2, PGM3, MAN2A1, GBE1, CHST7, PYGL, GFPT1, GFPT2, PGK1, UGP2, PRPS1, SERP1	1205	222	13528	1.61824	1	0.2567	13.5799
GOTERM_BP_FAT	GO:0051338~regulation of transferase activity	51	3.17955	0.0021065	ADCY2, EDN1, PRKAG2, PTEN, SPRY4, CDC42, TDGF3, PRKAR2B, SPRY1, CASP3, MAP3K5, FXN, APOE, TDGF1, SHC1, PAK1, FGF2, CDC6, GTPBP4, PIK3CB, KIAA1804, HERC5, CDK7, CARD10, THY1, TNFRSF10A, CCND2, GADD45A, CLN8, CAV1, BCCIP, CHEK1, APLP2, TRIB1, NPM1, PRKAA1, CD24, PPAP2A, THBS1, FGD4, TERF1, MAP2K1, MET, MALT1, CDC25A, PTPN11, MNAT1, CDKN1A, CKS2, PTENP1, DUSP6, VLDLR, CBS	1205	372	13528	1.53912	0.999562	0.122837	3.80761
GOTERM_BP_FAT	GO:0045859~regulation of protein kinase activity	47	2.93017	0.00368308	ADCY2, PRKAG2, EDN1, PTEN, SPRY4, PRKAR2B, TDGF3, CASP3, SPRY1, MAP3K5, APOE, TDGF1, SHC1, PAK1, FGF2, CDC6, GTPBP4, PIK3CB, KIAA1804, HERC5, CDK7, CARD10, THY1, TNFRSF10A, CCND2, GADD45A, CAV1, CHEK1, BCCIP, APLP2, TRIB1, NPM1, PRKAA1, CD24, THBS1, PPAP2A, FGD4, MAP2K1, MET, MALT1, CDC25A, PTPN11, MNAT1, CDKN1A, CKS2, PTENP1, CBS, VLDLR, DUSP6	1205	345	13528	1.52941	0.999999	0.173516	6.56722
GOTERM_BP_FAT	GO:0043549~regulation of kinase activity	48	2.99252	0.00422581	ADCY2, PRKAG2, EDN1, PTEN, SPRY4, PRKAR2B, TDGF3, CDC42, CASP3, SPRY1, MAP3K5, APOE, TDGF1, SHC1, PAK1, FGF2, CDC6, GTPBP4, PIK3CB, KIAA1804, HERC5, CDK7, CARD10, THY1, TNFRSF10A, CCND2, GADD45A, CAV1, CHEK1, BCCIP, APLP2, TRIB1, NPM1, PRKAA1, CD24, THBS1, PPAP2A, FGD4, MAP2K1, MET, MALT1, CDC25A, PTPN11, MNAT1, CDKN1A, CKS2, PTENP1, CBS, VLDLR, DUSP6	1205	357	13528	1.50945	1	0.180522	7.49975
GOTERM_BP_FAT	GO:0019220~regulation of phosphate metabolic process	61	3.80299	0.00555117	C13ORF18, ADCY2, PDGFA, PRKAG2, EDN1, TLR4, PTEN, SPRY4, CDC42, PRKAR2B, TDGF3, MAP3K5, SPRY1, CASP3, APOE, TDGF1, SHC1, PAK1, FAM129A, FGF2, PPP1R14A, CDC6, GTPBP4, LYN, PIK3CB, KIAA1804, HERC5, CDK7, THY1, CARD10, TNFRSF10A, CCND2, GADD45A, CAV1, ENPP1, BCCIP, PPP1R2P4, CHEK1, FKBP1A, APLP2, TRIB1, NPM1, PRKAA1, CD24, PPAP2A, THBS1, FGD4, BMP2, MAP2K1, MET, ITGA2, MALT1, CDC25A, PTPN11, MNAT1, …	1205	485	13528	1.412	1	0.207026	9.74016
GOTERM_BP_FAT	GO:0051174~regulation of phosphorus metabolic process	61	3.80299	0.00555117	C13ORF18, ADCY2, PDGFA, PRKAG2, EDN1, TLR4, PTEN, SPRY4, CDC42, PRKAR2B, TDGF3, MAP3K5, SPRY1, CASP3, APOE, TDGF1, SHC1, PAK1, FAM129A, FGF2, PPP1R14A, CDC6, GTPBP4, LYN, PIK3CB, KIAA1804, HERC5, CDK7, THY1, CARD10, TNFRSF10A, CCND2, GADD45A, CAV1, ENPP1, BCCIP, PPP1R2P4, CHEK1, FKBP1A, APLP2, TRIB1, NPM1, PRKAA1, CD24, PPAP2A, THBS1, FGD4, BMP2, MAP2K1, MET, ITGA2, MALT1, CDC25A, PTPN11, MNAT1, …	1205	485	13528	1.412	1	0.207026	9.74016
GOTERM_BP_FAT	GO:0042325~regulation of phosphorylation	59	3.6783	0.00555534	ADCY2, PDGFA, EDN1, PRKAG2, TLR4, PTEN, SPRY4, CDC42, PRKAR2B, TDGF3, MAP3K5, SPRY1, CASP3, APOE, TDGF1, SHC1, PAK1, FAM129A, FGF2, PPP1R14A, CDC6, GTPBP4, LYN, PIK3CB, KIAA1804, HERC5, CDK7, THY1, CARD10, TNFRSF10A, CCND2, GADD45A, CAV1, ENPP1, BCCIP, CHEK1, FKBP1A, APLP2, TRIB1, NPM1, PRKAA1, CD24, PPAP2A, THBS1, FGD4, BMP2, MAP2K1, MET, MALT1, CDC25A, PTPN11, MNAT1, CDKN1A, BAX, CKS2, GLMN, PT…	1205	466	13528	1.42139	1	0.205094	9.74713
GOTERM_BP_FAT	GO:0009116~nucleoside metabolic process	14	0.872818	0.00369582	OCLN, UPP1, HPRT1, TPMT, PPAT, PANK2, UMPS, NME2, NME1-NME2, NME1, MTAP, DNMT3B, NT5E, PRPS2, DUT, PRPS1	1205	64	13528	2.45581	0.999999	0.169723	6.5892
GOTERM_BP_FAT	GO:0009991~response to extracellular stimulus	32	1.99501	0.00693928	CAV1, MICB, PDGFA, FOXA3, IGFBP7, ASNS, PTEN, CCNE1, ATG5, CD44, MYOCD, HMOX1, SPP1, BMP2, LYN, ACTA1, GATM, STC2, BCKDHB, AXL, ITGA2, CLIC1, STAT1, SIRT1, CDKN1A, TFRC, ITGA6, ADM, ATG4C, STC1, PTENP1, EIF2AK4, VLDLR	1205	220	13528	1.63295	1	0.235696	12.0316
GOTERM_BP_FAT	GO:0009396~folic acid and derivative biosynthetic process	5	0.311721	0.00846335	MTHFD1, MTHFS, MTHFD2, MTHFD1L, GCH1	1205	10	13528	5.61328	1	0.267778	14.484
GOTERM_BP_FAT	GO:0016044~membrane organization	50	3.11721	0.00559838	SEC24A, SORL1, AP1S3, AP1S2, APOE, CAP1, SEC24D, SCAMP1, STX6, STX3, PRKCI, TIMM8A, NME2, RAB18, NME1, VAMP8, USO1, VAMP3, STEAP2, CLN8, SERP1, BID, CAV2, CAV1, NAPG, GULP1, SNX2, TIMM10, TIMM13, FTH1, CD9, DOCK1, HSPA4, ZMPSTE24, PAFAH1B1, SNAP23, CD24, THBS1, ELMOD2, EHD4, DNM3, NRAS, PLSCR1, NME1-NME2, TFRC, NEDD4, CDC42SE2, BAX, RAB34, SH3D19, GCA, VLDLR	1205	381	13528	1.4733	1	0.202466	9.81901
GOTERM_BP_FAT	GO:0000041~transition metal ion transport	14	0.872818	0.00916131	STEAP3, SLC39A14, SLC39A10, FTH1, SLC11A2, SLC30A1, SLC39A8, STEAP2, STEAP1, CUTC, COX17, SLC30A9, SLC31A1, SCO1	1205	71	13528	2.21369	1	0.279395	15.5854
GOTERM_BP_FAT	GO:0051247~positive regulation of protein metabolic process	34	2.1197	0.00945683	PSMB10, ATG10, CAV1, GCLC, PRKAG2, GJA1, FKBP1A, TLR4, PSMB4, TDGF3, APOE, KLKB1, TDGF1, CD24, THBS1, FAM129A, FGF2, DNMT3B, ANAPC1, BMP2, LYN, ITGA2, NDFIP2, CDC27, CCNB1, MAPK1, PSMD12, CCND2, PSMA5, NEDD4, MDM2, PSME3, SH3D19, EIF5A2, BMPR1A	1205	243	13528	1.57079	1	0.284684	16.0477
GOTERM_BP_FAT	GO:0080135~regulation of cellular response to stress	19	1.18454	0.00406536	TMEM189-UBE2V1, LYN, FAM175A, KIAA1804, CEBPG, EDN1, UBE2V1, TLR4, SIRT1, PRDX1, MAP3K5, TEX15, AIDA, EEF1E1, NPM1, RIPK2, PAK1, CBS, FGD4, SPP1	1205	103	13528	2.07092	1	0.178443	7.22498
GOTERM_BP_FAT	GO:0032268~regulation of cellular protein metabolic process	62	3.86534	0.00204887	NCBP1, METAP1, PDGFA, IMPACT, EIF5, IDE, EDN1, PRKAG2, TLR4, PRKAR2B, TDGF3, MAP3K5, ATG5, APOE, TDGF1, PAK1, FAM129A, FGF2, ANAPC1, GTPBP4, LYN, KIAA1804, MAPK1, CCND2, PSMA5, MTRF1, EIF2S1, MDM2, PSME3, CLN8, EIF5A2, EIF2AK4, PSMB10, ATG10, CAV1, GCLC, ENPP1, NANOS1, FKBP1A, IGF2BP3, MTIF2, PSMB4, KLKB1, CD24, THBS1, DNMT3B, FGD4, BMP2, IREB2, NDFIP2, ITGA2, ETF1, CDC27, SELT, CCNB1, EIF4B, EIF…	1205	474	13528	1.46845	0.999458	0.121616	3.7053
GOTERM_BP_FAT	GO:0044271~nitrogen compound biosynthetic process	46	2.86783	0.00191815	MOCOS, BCAT1, ME1, NAMPT, ADSS, ATP6V0E1, SEPHS2, ADCY2, ASS1, PRKAG2, AZIN1, ASNS, CTPS2, RRM2B, HPRT1, PSPH, PPAT, GCH1, MTHFD1, FXN, ATP5S, NQO1, AMD1, NT5E, MSH2, IREB2, GART, MTRR, ATP6V1C1, ATP6V1A, NME2, CTH, UMPS, DHFR, SLC25A13, ITGB1BP3, NME1-NME2, ADM, NME1, RFK, ADSL, PSAT1, PAICS, SMS, ATP6V0A2, PRPS2, PRPS1, CBS	1205	325	13528	1.58899	0.999124	0.116196	3.47282
GOTERM_BP_FAT	GO:0009165~nucleotide biosynthetic process	28	1.74564	0.00764505	ME1, ADSS, NAMPT, ATP6V0E1, ADCY2, PRKAG2, CTPS2, RRM2B, HPRT1, PPAT, MTHFD1, ATP5S, NT5E, MSH2, GART, ATP6V1C1, ATP6V1A, NME2, UMPS, DHFR, SLC25A13, ITGB1BP3, NME1-NME2, ADM, NME1, ADSL, PAICS, PRPS2, ATP6V0A2, PRPS1	1205	186	13528	1.69002	1	0.25183	13.1754
GOTERM_CC_FAT	GO:0005739~mitochondrion	165	10.2868	1.00238e-15	HCCS, GRPEL2, GRPEL1, CMC1, RNASEH1, PMAIP1, ACSS3, MTHFD1L, MRPS30, PDHB, HSPD1P4, SLC25A21, CISD1, AGPS, TFB2M, ELOVL6, MRPL32, MTO1, MRPL34, OMA1, MRPL35, MRPL52, MRPL50, GATM, LYPLA1, TIMM8A, EARS2, SLC25A30, PTRF, YME1L1, ATPIF1, TFB1M, AKAP1, LRPPRC, MRPS17, CAV2, CAV1, MRPS16, ME2, MRPS15, CCDC90A, MCL1, NAPG, FDX1, MRPS12, PNPT1, MRPS10, ELK3, MTIF2, PTRH2, FAM65B, GFM2, MRS2, MTCH2, GFM1…	1043	1087	12782	1.86024	5.64548e-13	5.64548e-13	1.46549e-12
GOTERM_CC_FAT	GO:0044429~mitochondrial part	83	5.17456	1.38053e-06	NDUFAF4, HCCS, GRPEL2, GRPEL1, CKMT1B, GJA1, PDHB, HSPD1P4, SLC25A21, CISD1, FXN, ATP5S, CASP8, SYNJ2, TFB2M, MRPL32, COX17, NDUFS1, MRPL34, MRPL35, MRPL52, MRPL3, LYN, GATM, EARS2, TIMM8A, SLC25A30, IMMP1L, COQ3, C1QBP, ATPIF1, TFB1M, AKAP1, OAT, LRPPRC, BID, MRPS17, MRPS16, ME2, MRPS15, MCL1, FDX1, MRPS12, PNPT1, TIMM10, TIMM13, NR3C1, AK3L1, ALDH3A2, TFAM, MRS2, MTCH2, MRPL17, SLC25A46, MRPL18…	1043	595	12782	1.70953	0.000779695	9.74951e-05	0.00202214
GOTERM_CC_FAT	GO:0005759~mitochondrial matrix	41	2.55611	2.5179e-06	MRPS17, GRPEL2, MRPS16, GRPEL1, ME2, MRPS15, FDX1, MRPS12, NR3C1, AK3L1, PDHB, HSPD1P4, TFAM, FXN, MRPL18, TFB2M, HSPE1, MRPL32, MRPL34, HSPA9, MRPL35, PDK1, MRPL52, MRPL3, NDUFA9, PDK3, BCKDHB, FDXR, GARS, SIRT5, DLAT, IDH3A, EARS2, COQ3, DBT, DNA2, C1QBP, GLS, HSPD1, TFB1M, OAT, LRPPRC	1043	227	12782	2.21346	0.00142161	0.000158056	0.00368809
GOTERM_CC_FAT	GO:0031980~mitochondrial lumen	41	2.55611	2.5179e-06	MRPS17, GRPEL2, MRPS16, GRPEL1, ME2, MRPS15, FDX1, MRPS12, NR3C1, AK3L1, PDHB, HSPD1P4, TFAM, FXN, MRPL18, TFB2M, HSPE1, MRPL32, MRPL34, HSPA9, MRPL35, PDK1, MRPL52, MRPL3, NDUFA9, PDK3, BCKDHB, FDXR, GARS, SIRT5, DLAT, IDH3A, EARS2, COQ3, DBT, DNA2, C1QBP, GLS, HSPD1, TFB1M, OAT, LRPPRC	1043	227	12782	2.21346	0.00142161	0.000158056	0.00368809
GOTERM_CC_FAT	GO:0031974~membrane-enclosed lumen	237	14.7756	1.44703e-13	S100A4, BTD, SYNCRIP, PDLIM1, MED21, MED20, CD2AP, PRIM1, WDR75, G2E3, TAF5L, MAK16, PRIM2, INTS6, RPP30, MRPL32, CCNA2, MRPL34, MRPL35, ANAPC1, KRR1, MRPL52, GTPBP4, GATM, EMG1, TAF4B, MED14, MAPK1, RFC3, PTRF, MED18, PIAS2, FDX1, MRE11A, NOC3L, TAF9B, CHEK1, CHEK2, CALU, FOXH1, CACYBP, NUP50, WDHD1, DNMT3B, SUB1, RTCD1, SMAD5, FDXR, GARS, SMAD2, DLAT, NOP10, CDC27, NOP16, JAZF1, UTP14A, RPP40, …	1043	1856	12782	1.56489	8.17341e-11	4.0867e-11	2.11897e-10
GOTERM_CC_FAT	GO:0070013~intracellular organelle lumen	224	13.9651	3.95933e-12	S100A4, BTD, SYNCRIP, PDLIM1, MED21, MED20, CD2AP, PRIM1, WDR75, G2E3, TAF5L, MAK16, PRIM2, INTS6, RPP30, MRPL32, CCNA2, MRPL34, MRPL35, ANAPC1, KRR1, MRPL52, GTPBP4, EMG1, TAF4B, MED14, MAPK1, RFC3, PTRF, MED18, PIAS2, FDX1, MRE11A, NOC3L, TAF9B, CHEK1, CHEK2, CALU, FOXH1, NUP50, WDHD1, DNMT3B, SUB1, RTCD1, SMAD5, FDXR, GARS, SMAD2, DLAT, NOP10, CDC27, NOP16, JAZF1, UTP14A, RPP40, POP7, UTP18, Z…	1043	1779	12782	1.54307	2.23699e-09	7.45664e-10	5.79944e-09
GOTERM_CC_FAT	GO:0043233~organelle lumen	226	14.0898	1.19464e-11	S100A4, BTD, SYNCRIP, PDLIM1, MED21, MED20, CD2AP, PRIM1, WDR75, G2E3, TAF5L, MAK16, PRIM2, INTS6, RPP30, MRPL32, CCNA2, MRPL34, MRPL35, ANAPC1, KRR1, MRPL52, GTPBP4, EMG1, TAF4B, MED14, MAPK1, RFC3, PTRF, MED18, PIAS2, FDX1, MRE11A, NOC3L, TAF9B, CHEK1, CHEK2, CALU, FOXH1, NUP50, WDHD1, DNMT3B, SUB1, RTCD1, SMAD5, FDXR, GARS, SMAD2, DLAT, NOP10, CDC27, NOP16, JAZF1, UTP14A, RPP40, POP7, UTP18, Z…	1043	1820	12782	1.52178	6.74968e-09	1.68742e-09	1.74987e-08
GOTERM_CC_FAT	GO:0031981~nuclear lumen	179	11.1596	5.23241e-09	S100A4, NCBP1, BTD, SYNCRIP, FOXO1, PDLIM1, ANKRD1, CNOT7, MED21, MCM10, MED20, CD2AP, IQGAP1, KLHL7, PRIM1, GTF2E1, WDR75, EBNA1BP2, G2E3, TAF5L, MAK16, OIP5, PRIM2, INTS6, RPP30, DDX21, PHC1B, IMP4, CCNA2, ANAPC1, KRR1, GTPBP4, DFFA, EMG1, TAF4B, ACTN1, MED14, ELL3, WEE1, ELL2, MRTO4, RSL1D1, MAPK1, RFC3, PTRF, MED18, PIAS2, LRPPRC, DSCC1, ME1, MCL1, MRE11A, NOC3L, TAF9B, CHEK1, CHEK2, ELK3, AT…	1043	1450	12782	1.51286	2.95631e-06	4.92719e-07	7.66429e-06
GOTERM_CC_FAT	GO:0005654~nucleoplasm	113	7.04489	1.04855e-06	NCBP1, SYNCRIP, FOXO1, PDLIM1, ANKRD1, MCM10, MED21, CNOT7, MED20, PRIM1, GTF2E1, TAF5L, OIP5, PRIM2, INTS6, CCNA2, ANAPC1, DFFA, TAF4B, MED14, ELL3, WEE1, ELL2, MAPK1, RFC3, PTRF, MED18, PIAS2, LRPPRC, DSCC1, MCL1, MRE11A, NOC3L, TAF9B, CHEK1, CHEK2, ATF1, FOXH1, CORO2A, POLE2, DDX3X, TEAD4, NPM1, NUP50, TFDP2, WDHD1, XPOT, SUB1, RTCD1, SMAD5, SMAD2, NOP10, CDC27, CTR9, DNA2, CDKN1A, JAZF1, EAF2…	1043	882	12782	1.57009	0.000592253	8.46291e-05	0.00153587
GOTERM_CC_FAT	GO:0005730~nucleolus	85	5.29925	0.000167634	S100A4, KDM6A, NBN, BTD, UTP18, CDC14B, ZMAT3, LYAR, UTP15, MKI67IP, CD2AP, LSR, IQGAP1, KLHL7, WDR75, EBNA1BP2, G2E3, CASP3, DKC1, MAK16, AEN, HMOX1, ZNF146, INTS6, CASP8, RPP30, DDX21, PHC1B, TWISTNB, IMP4, PHC1, KRR1, ELP2, GTPBP4, EMG1, POLR1D, NIP7, ACTN1, EXOSC3, POLR1B, EXOSC1, MCM4, MRTO4, RSL1D1, MAPK1, ATG4C, IPO5, MDM2, NOL11, WDR43, ME1, MRE11A, NOC3L, ELK3, NR3C1, KIAA0020, NPM1, NPM…	1043	698	12782	1.49238	0.0903737	0.00725978	0.245266
GOTERM_CC_FAT	GO:0009898~internal side of plasma membrane	40	2.49377	0.00599915	CAV2, RAB3B, RAB9A, LITAF, FERMT1, RDX, SPRY4, ALDH3A2, VCL, AP1S3, CDC42, AP2B1, AP1S2, FRMD6, EZR, RALA, RAB25, RAP2B, ARL1, RAB8B, PTPN4, NUP155, RAB7L1, NUPL1, EPS15, NRAS, RAB31, RAB18, CADPS2, RRAS2, LCK, RAB15, RHEB, RAB38, RAB13, RAB10, TJP2, EIF5A2, YKT6, SERP1	1043	316	12782	1.55127	0.966618	0.110621	8.43659
GOTERM_CC_FAT	GO:0043232~intracellular non-membrane-bounded organelle	259	16.1471	0.000157666	S100A4, BTD, PPP2R5A, FAM110C, PDLIM1, AURKA, RPL22L1, CD2AP, PRIM1, HOOK1, ACTG2, WDR75, G2E3, MAK16, PRIM2, INTS6, RPP30, NUP37, MRPL32, STAG2, MRPL34, MRPL35, MRPL52, KRR1, GTPBP4, MRPL50, EMG1, MAPK1, RFC3, NME2, KRT18, NME1, C14ORF106, ARL8B, EIF2AK4, CCDC99, DNAH14, MRE11A, NOC3L, STK17B, CHEK1, FAM65B, PROCR, PPP2R2B, RPS21, WDHD1, DNMT3B, CDC42EP3, RPS24, TRPC4, MAP2K1, SUB1, TNNI3, HOMER…	1043	2596	12782	1.22267	0.0852352	0.00739654	0.230697
GOTERM_CC_FAT	GO:0043228~non-membrane-bounded organelle	259	16.1471	0.000157666	S100A4, BTD, PPP2R5A, FAM110C, PDLIM1, AURKA, RPL22L1, CD2AP, PRIM1, HOOK1, ACTG2, WDR75, G2E3, MAK16, PRIM2, INTS6, RPP30, NUP37, MRPL32, STAG2, MRPL34, MRPL35, MRPL52, KRR1, GTPBP4, MRPL50, EMG1, MAPK1, RFC3, NME2, KRT18, NME1, C14ORF106, ARL8B, EIF2AK4, CCDC99, DNAH14, MRE11A, NOC3L, STK17B, CHEK1, FAM65B, PROCR, PPP2R2B, RPS21, WDHD1, DNMT3B, CDC42EP3, RPS24, TRPC4, MAP2K1, SUB1, TNNI3, HOMER…	1043	2596	12782	1.22267	0.0852352	0.00739654	0.230697
GOTERM_CC_FAT	GO:0016327~apicolateral plasma membrane	21	1.30923	0.000184247	F11R, CGNL1, INADL, OCLN, CLDN6, LIN7C, MPP7, CLDN10, CLDN11, CXADR, CLDN23, DSG2, MARVELD2, NEDD4, PPL, PVRL3, PKP4, DSC2, RAB13, PERP, TJP2	1043	102	12782	2.5231	0.0988733	0.0074088	0.269542
GOTERM_CC_FAT	GO:0043296~apical junction complex	20	1.24688	0.000352524	F11R, CGNL1, INADL, OCLN, CLDN6, LIN7C, MPP7, CLDN10, CLDN11, CXADR, CLDN23, DSG2, MARVELD2, PPL, PVRL3, PKP4, DSC2, RAB13, PERP, TJP2	1043	99	12782	2.47576	0.180623	0.013193	0.515128
GOTERM_CC_FAT	GO:0070160~occluding junction	14	0.872818	0.00565844	F11R, CGNL1, INADL, OCLN, CLDN6, LIN7C, CLDN10, MPP7, CLDN11, CXADR, CLDN23, MARVELD2, RAB13, TJP2	1043	73	12782	2.35028	0.959486	0.108191	7.97581
GOTERM_CC_FAT	GO:0005923~tight junction	14	0.872818	0.00565844	F11R, CGNL1, INADL, OCLN, CLDN6, LIN7C, CLDN10, MPP7, CLDN11, CXADR, CLDN23, MARVELD2, RAB13, TJP2	1043	73	12782	2.35028	0.959486	0.108191	7.97581
GOTERM_CC_FAT	GO:0005911~cell-cell junction	27	1.68329	0.00618307	CGNL1, OCLN, CLDN6, GJA1, CDH1, CLDN10, CLDN11, CXADR, VCL, MARVELD2, PPL, PVRL3, F11R, INADL, STX3, LIN7C, MPP7, CLDN23, GJB2, ITGA6, DSG2, PKP4, DSC2, RAB13, PERP, STEAP1, TJP2	1043	190	12782	1.7415	0.969932	0.110245	8.68444
GOTERM_CC_FAT	GO:0070161~anchoring junction	30	1.87032	0.000132614	CAV2, CAV1, LIMA1, FERMT2, FERMT1, FHL2, GJA1, CDH1, CXADR, ITGB1, VCL, CD44, PPL, PVRL3, PAK1, TES, NOX4, LPP, ACTN1, ITGA2, MPP7, NEXN, ITGA6, DSG2, EPB41L5, PKP4, DSC2, PERP, TRIP6, TJP2	1043	172	12782	2.13751	0.0721935	0.0074652	0.194074
GOTERM_CC_FAT	GO:0005912~adherens junction	25	1.5586	0.00166762	CAV2, LIMA1, CAV1, FERMT2, FERMT1, GJA1, FHL2, CDH1, CXADR, ITGB1, VCL, CD44, PVRL3, PAK1, TES, NOX4, LPP, ACTN1, ITGA2, MPP7, NEXN, ITGA6, EPB41L5, TRIP6, TJP2	1043	155	12782	1.97662	0.610538	0.043911	2.41508
GOTERM_CC_FAT	GO:0005924~cell-substrate adherens junction	18	1.12219	0.00521341	NOX4, CAV2, CAV1, LIMA1, LPP, FERMT2, FERMT1, FHL2, ACTN1, ITGA2, CDH1, NEXN, ITGB1, VCL, CD44, PAK1, TRIP6, TES	1043	106	12782	2.08104	0.947832	0.107374	7.37067
GOTERM_CC_FAT	GO:0005925~focal adhesion	17	1.05985	0.00818119	NOX4, CAV2, CAV1, LIMA1, LPP, FERMT2, FERMT1, FHL2, ITGA2, ACTN1, CDH1, ITGB1, VCL, CD44, PAK1, TRIP6, TES	1043	102	12782	2.04251	0.990356	0.131205	11.3371
GOTERM_CC_FAT	GO:0030055~cell-substrate junction	18	1.12219	0.00906699	NOX4, CAV2, CAV1, LIMA1, LPP, FERMT2, FERMT1, FHL2, ACTN1, ITGA2, CDH1, NEXN, ITGB1, VCL, CD44, PAK1, TRIP6, TES	1043	112	12782	1.96956	0.994179	0.136736	12.49
GOTERM_CC_FAT	GO:0044429~mitochondrial part	83	5.17456	1.38053e-06	NDUFAF4, HCCS, GRPEL2, GRPEL1, CKMT1B, GJA1, PDHB, HSPD1P4, SLC25A21, CISD1, FXN, ATP5S, CASP8, SYNJ2, TFB2M, MRPL32, COX17, NDUFS1, MRPL34, MRPL35, MRPL52, MRPL3, LYN, GATM, EARS2, TIMM8A, SLC25A30, IMMP1L, COQ3, C1QBP, ATPIF1, TFB1M, AKAP1, OAT, LRPPRC, BID, MRPS17, MRPS16, ME2, MRPS15, MCL1, FDX1, MRPS12, PNPT1, TIMM10, TIMM13, NR3C1, AK3L1, ALDH3A2, TFAM, MRS2, MTCH2, MRPL17, SLC25A46, MRPL18…	1043	595	12782	1.70953	0.000779695	9.74951e-05	0.00202214
GOTERM_CC_FAT	GO:0031975~envelope	74	4.61347	0.000916726	NDUFAF4, HCCS, GRPEL2, S100A6, CKMT1B, HTATIP2, GJA1, HSPD1P4, SLC25A21, CISD1, SEH1L, ATP5S, CASP8, SYNJ2, NUP37, COX17, NDUFS1, LYN, GATM, CLIC1, NUPL1, TIMM8A, SLC25A30, IMMP1L, HRASLS, IPO5, ATPIF1, AKAP1, EIF5A2, MATR3, LRPPRC, KPNA1, BID, AGFG1, MCL1, PNPT1, TIMM10, TIMM13, TAGLN2, ALDH3A2, ANXA7, MRS2, MTCH2, CSE1L, MRPL17, CACYBP, NUP50, SLC25A46, MRPL19, PAFAH1B1, ACSL4, PPP2R2B, ACSL3, …	1043	622	12782	1.45799	0.404401	0.0269045	1.33443
GOTERM_CC_FAT	GO:0031967~organelle envelope	73	4.55112	0.00132005	NDUFAF4, HCCS, GRPEL2, S100A6, CKMT1B, HTATIP2, GJA1, HSPD1P4, SLC25A21, CISD1, SEH1L, ATP5S, CASP8, SYNJ2, NUP37, COX17, NDUFS1, LYN, GATM, CLIC1, NUPL1, TIMM8A, SLC25A30, IMMP1L, HRASLS, IPO5, ATPIF1, AKAP1, EIF5A2, MATR3, LRPPRC, KPNA1, BID, AGFG1, MCL1, PNPT1, TIMM10, TIMM13, TAGLN2, ALDH3A2, ANXA7, MRS2, MTCH2, CSE1L, MRPL17, CACYBP, NUP50, SLC25A46, MRPL19, PAFAH1B1, ACSL4, PPP2R2B, ACSL3, …	1043	620	12782	1.44293	0.525891	0.0366283	1.91625
GOTERM_CC_FAT	GO:0031090~organelle membrane	113	7.04489	0.00633396	HCCS, GRPEL2, RAB9A, SGMS2, SGMS1, SLC35A3, SSR1, HSPD1P4, SLC25A21, HOOK1, CISD1, AGPS, ELOVL6, SCAMP1, SPTLC1, SPTLC2, GATM, SLC33A1, CYP26A1, TIMM8A, SLC25A30, VAMP8, USO1, ATPIF1, ARL8B, AKAP1, LRPPRC, CAV2, TMX1, CAV1, MCL1, CYP51A1, ST8SIA3, TAGLN2, SLC11A2, MRS2, MTCH2, B3GNT2, ERO1L, PPP2R2B, TRAM1, GPD2, FDXR, ABCB7, WIPI1, OCIAD2, CKMT1A, LAMP2, SLC25A13, TOMM70A, SPCS3, HSPD1, NDUFAF4,…	1043	1096	12782	1.26352	0.972404	0.109354	8.88731
GOTERM_CC_FAT	GO:0005840~ribosome	29	1.80798	0.00902471	MRPS17, MRPS16, MRPS15, MRPS12, MRPS10, RPS27L, RPL22L1, MRPS30, PRMT3, MRPL15, MRPL17, RPL39L, NPM1, MRPL19, MRPL18, MRPL32, RPS21, MRPL34, MRPL35, RPS24, MRPL52, MRPL3, MRPL50, MRPL30, RSL1D1, RPL23, RPL37A, EIF2AK4, SERP1	1043	215	12782	1.653	0.994037	0.139851	12.4352
GOTERM_CC_FAT	GO:0000267~cell fraction	114	7.10723	0.00313043	PPP2R5A, IDE, SYNCRIP, PRKAR2B, EBNA1BP2, SLC16A1, STAC, SERPINE1, FAS, SLC33A1, UGCG, CYP26A1, MAPK1, NME2, LRAT, PTRF, VAMP8, NME1, UBR5, USO1, LAMC2, VAMP3, GRB14, PRPS1, ME1, CAV2, TPST2, TMX1, CAV1, GCNT2, NAPG, CYP51A1, MME, GCLM, ITGB1, ZMPSTE24, ERO1L, RAB8B, MAP2K1, CLCC1, MET, GARS, EPRS, LIN7C, PTPN11, CD55, LAMP2, NEDD4, SPCS3, SYTL2, HSPA13, ATP6V0E1, NARS, ALG2, CYP2S1, HEXB, GSR, T…	1043	1083	12782	1.29	0.829917	0.071153	4.4887
GOTERM_CC_FAT	GO:0005865~striated muscle thin filament	6	0.374065	0.00535657	TNNT1, ACTA1, TPM2, TNNI3, TPM1, TPM4	1043	15	12782	4.90201	0.951906	0.106307	7.56574
GOTERM_CC_FAT	GO:0005865~striated muscle thin filament	6	0.374065	0.00535657	TNNT1, ACTA1, TPM2, TNNI3, TPM1, TPM4	1043	15	12782	4.90201	0.951906	0.106307	7.56574
GOTERM_MF_FAT	GO:0003924~GTPase activity	37	2.30673	6.17024e-05	GNA14, RAB3B, RAB9A, ATL2, HBS1L, ATL3, EIF5, MTIF2, CDC42, GFM2, GFM1, TUBB6, RALA, SAR1A, EHD4, RAP2B, ARL1, DNM3, EEF1A1, GTPBP4, NUDT1, RAB8B, EIF2S3, RAB7L1, NRAS, RAB31, GSPT1, RAB18, RRAS2, RAB34, RAP1A, RHEB, RIT1, RIT2, ARL8B, RAB38, RAB13	1127	211	12983	2.02009	0.0728017	0.0370886	0.0999614
GOTERM_MF_FAT	GO:0005525~GTP binding	53	3.30424	0.000378203	GNA14, RAB9A, SEPHS1, ATL2, HBS1L, ATL3, EIF5, CDC42, TUBB6, RALA, RAB25, RAB20, SAR1A, ARL5B, RAP2B, ARL1, GTPBP4, RABL3, GTPBP8, EIF2S3, NME2, RAB18, NME1, RRAS2, RAB15, RAB12, ARL8B, RAB13, RAB10, ADSS, RAB3B, GPN3, MTIF2, AK3L1, GCH1, GFM2, GFM1, EHD4, DNM3, EEF1A1, RAB8B, DOCK9, RAB7L1, PCK2, RAB33B, NRAS, RAB31, GSPT1, NME1-NME2, RAB34, RHEB, RAP1A, RIT1, RAB38, RIT2	1127	372	12983	1.64129	0.37085	0.074324	0.611238
GOTERM_MF_FAT	GO:0032561~guanyl ribonucleotide binding	54	3.36658	0.000401375	GNA14, SEPHS1, RAB9A, ATL2, HBS1L, ATL3, EIF5, CDC42, TUBB6, RALA, RAB25, RAB20, SAR1A, ARL5B, RAP2B, ARL1, GTPBP4, RABL3, GTPBP8, EIF2S3, NME2, RAB18, NME1, RRAS2, RAB15, RAB12, ARL8B, RAB13, RAB10, PRPS1, ADSS, RAB3B, GPN3, MTIF2, AK3L1, GCH1, GFM2, GFM1, EHD4, DNM3, EEF1A1, RAB8B, DOCK9, RAB7L1, PCK2, RAB33B, NRAS, RAB31, GSPT1, NME1-NME2, RAB34, RHEB, RAP1A, RIT1, RAB38, RIT2	1127	382	12983	1.62848	0.388465	0.0678437	0.648574
GOTERM_MF_FAT	GO:0019001~guanyl nucleotide binding	54	3.36658	0.000401375	GNA14, SEPHS1, RAB9A, ATL2, HBS1L, ATL3, EIF5, CDC42, TUBB6, RALA, RAB25, RAB20, SAR1A, ARL5B, RAP2B, ARL1, GTPBP4, RABL3, GTPBP8, EIF2S3, NME2, RAB18, NME1, RRAS2, RAB15, RAB12, ARL8B, RAB13, RAB10, PRPS1, ADSS, RAB3B, GPN3, MTIF2, AK3L1, GCH1, GFM2, GFM1, EHD4, DNM3, EEF1A1, RAB8B, DOCK9, RAB7L1, PCK2, RAB33B, NRAS, RAB31, GSPT1, NME1-NME2, RAB34, RHEB, RAP1A, RIT1, RAB38, RIT2	1127	382	12983	1.62848	0.388465	0.0678437	0.648574
GOTERM_MF_FAT	GO:0050662~coenzyme binding	32	1.99501	0.000181569	STEAP3, ME1, HACL1, ACOX1, ME2, GCLC, UXS1, GCH1, GSR, AGPS, GCSH, ERO1L, NQO1, MTO1, NQO2, NOX4, GMDS, NDUFA9, SIRT5, DLAT, SIRT1, IDH3A, MTRR, DBT, DHFR, BLVRB, MGC87042, TXNRD2, TXNRD1, DUS4L, STEAP2, STEAP1	1127	181	12983	2.03668	0.199439	0.0540925	0.293884
GOTERM_MF_FAT	GO:0050660~FAD binding	14	0.872818	0.00836026	NOX4, STEAP3, ACOX1, MTRR, GSR, AGPS, TXNRD2, MGC87042, TXNRD1, ERO1L, STEAP2, DUS4L, STEAP1, MTO1	1127	72	12983	2.23999	0.999966	0.387209	12.7222
GOTERM_MF_FAT	GO:0017076~purine nucleotide binding	212	13.217	7.75028e-05	FASTKD1, ADCY2, FASTKD2, AURKA, PRKX, ACTG2, MAP3K5, DDX18, AGPS, RAB25, TLK1, RAB20, GTPBP4, PIK3CB, KIAA1804, GTPBP8, EIF2S3, PIM2, MAPK1, RFC3, NME2, RAB18, NME1, ASCC3, ROR1, MAPK9, RAB15, RAB12, YME1L1, ARL8B, RAB13, RAB10, EIF2AK4, ADSS, ENPP1, DNAH14, STK17B, CHEK1, STK17A, CHEK2, MTIF2, UHMK1, QRSL1, C1ORF57, MAP2K1, RTCD1, GARS, EPRS, RAB7L1, DDX6, ABCG2, GART, CKMT1A, RHEB, RAD54B, HSPA…	1127	1918	12983	1.27332	0.0905767	0.0311527	0.125544
GOTERM_MF_FAT	GO:0000166~nucleotide binding	237	14.7756	0.000496823	RBPMS2, FASTKD1, ADCY2, FASTKD2, SYNCRIP, AURKA, PRKX, ACTG2, MAP3K5, DDX18, AGPS, RAB25, TLK1, RAB20, GTPBP4, PIK3CB, KIAA1804, GTPBP8, EIF2S3, PIM2, MAPK1, RFC3, NME2, RAB18, NME1, ASCC3, ROR1, MAPK9, RAB15, RAB12, YME1L1, RAB13, ARL8B, RAB10, EIF2AK4, ADSS, ENPP1, DNAH14, STK17B, CHEK1, STK17A, IGF2BP3, CHEK2, MTIF2, UHMK1, QRSL1, C1ORF57, RPS24, MAP2K1, RTCD1, GARS, EPRS, RAB7L1, DDX6, ABCG2,…	1127	2245	12983	1.21614	0.455975	0.065403	0.802223
GOTERM_MF_FAT	GO:0032553~ribonucleotide binding	196	12.2195	0.00101805	FASTKD1, FASTKD2, ADCY2, AURKA, PRKX, ACTG2, MAP3K5, DDX18, RAB25, TLK1, RAB20, GTPBP4, PIK3CB, KIAA1804, GTPBP8, EIF2S3, PIM2, MAPK1, RFC3, NME2, RAB18, NME1, ASCC3, ROR1, MAPK9, RAB15, RAB12, YME1L1, ARL8B, RAB13, RAB10, EIF2AK4, ADSS, ENPP1, DNAH14, STK17B, CHEK1, STK17A, CHEK2, MTIF2, UHMK1, QRSL1, C1ORF57, MAP2K1, RTCD1, GARS, EPRS, RAB7L1, DDX6, ABCG2, GART, CKMT1A, RHEB, RAD54B, HSPA14, RI…	1127	1836	12983	1.2298	0.712849	0.0987558	1.63736
GOTERM_MF_FAT	GO:0032555~purine ribonucleotide binding	196	12.2195	0.00101805	FASTKD1, FASTKD2, ADCY2, AURKA, PRKX, ACTG2, MAP3K5, DDX18, RAB25, TLK1, RAB20, GTPBP4, PIK3CB, KIAA1804, GTPBP8, EIF2S3, PIM2, MAPK1, RFC3, NME2, RAB18, NME1, ASCC3, ROR1, MAPK9, RAB15, RAB12, YME1L1, ARL8B, RAB13, RAB10, EIF2AK4, ADSS, ENPP1, DNAH14, STK17B, CHEK1, STK17A, CHEK2, MTIF2, UHMK1, QRSL1, C1ORF57, MAP2K1, RTCD1, GARS, EPRS, RAB7L1, DDX6, ABCG2, GART, CKMT1A, RHEB, RAD54B, HSPA14, RI…	1127	1836	12983	1.2298	0.712849	0.0987558	1.63736
GOTERM_MF_FAT	GO:0030554~adenyl nucleotide binding	164	10.2244	0.00803355	GRPEL2, FASTKD1, GRPEL1, ADCY2, FASTKD2, TBK1, IDE, AURKA, PI4K2B, ACSS3, MTHFD1L, PRKX, HSPD1P4, PRKAR2B, ACTG2, MAP3K5, DDX18, AGPS, TLK1, DDX21, MTO1, PIK3CB, KIAA1804, PIM2, WEE1, EARS2, MAPK1, RFC3, NME2, RAB18, RFK, RIOK3, NME1, ASCC3, ROR1, MAPK9, RIPK2, YME1L1, PRPS2, EIF2AK4, PRPS1, ME1, GCLC, ENPP1, ASS1, DNAH14, STK17B, CTPS2, CHEK1, CHEK2, STK17A, RIOK2, UHMK1, QRSL1, C1ORF57, DDX3X, …	1127	1577	12983	1.19802	0.999949	0.389845	12.255
GOTERM_MF_FAT	GO:0042802~identical protein binding	81	5.04988	0.000478584	S100A4, GRPEL2, GRPEL1, S100A6, IMPA1, ATL2, PDGFA, CLDN6, ATL3, IDE, HEXB, RNASEH1, TPD52, MTHFD1L, HOOK1, GSR, MAP3K5, APOE, CASP8, RAB25, FAS, SNRPN, DFFA, KIAA1804, BRAP, RAD51, TARS, NME2, SBF2, NME1, MED18, ORC5L, MDM2, TXNRD2, CTSC, PSME3, ATPIF1, PRNP, PRPS1, BCAT1, CAV2, HACL1, OSTF1, CAV1, ENPP1, SAV1, FHL2, CLDN10, ASNS, CLDN11, HPRT1, ITGB1, APLP2, GCH1, MTMR2, BLOC1S2, ALDH1A3, PVRL3…	1127	640	12983	1.458	0.443677	0.0706787	0.77288
GOTERM_MF_FAT	GO:0042803~protein homodimerization activity	43	2.6808	0.00905843	CAV2, GRPEL2, S100A6, GRPEL1, ENPP1, PDGFA, HEXB, IDE, RNASEH1, ASNS, HPRT1, TPD52, MTHFD1L, GCH1, MTMR2, GSR, MAP3K5, APOE, PVRL3, ALDH1A3, NPM1, PYCARD, PAFAH1B1, TERF1, BMP2, CEBPB, MSH2, KIAA1804, S100A11, ABCG2, CDH13, TARS, SBF2, PYGL, BAX, NLGN4X, TXNRD2, ATPIF1, MGST1, GCA, BMPR1A, PRPS1, CBS	1127	334	12983	1.48311	0.999986	0.397513	13.7129
GOTERM_MF_FAT	GO:0005544~calcium-dependent phospholipid binding	9	0.561097	0.0011804	ANXA7, ANXA1, CPNE3, ANXA5, ANXA2P1, ANXA4, ANXA3, MCTP1, ANXA2P2, ANXA2	1127	26	12983	3.98768	0.764689	0.105326	1.89614
GOTERM_MF_FAT	GO:0004859~phospholipase inhibitor activity	6	0.374065	0.00229338	ANXA1, ANXA5, ANXA2P1, ANXA4, ANXA3, ANXA2P2, ANXA2	1127	12	12983	5.75998	0.939952	0.182006	3.65302
GOTERM_MF_FAT	GO:0055102~lipase inhibitor activity	6	0.374065	0.00697935	ANXA1, ANXA5, ANXA2P1, ANXA4, ANXA3, ANXA2P2, ANXA2	1127	15	12983	4.60799	0.999812	0.363367	10.7313
GOTERM_MF_FAT	GO:0009055~electron carrier activity	32	1.99501	0.0051142	ME1, GLRX3, STEAP3, ACOX1, ME2, CYP51A1, FDX1, CYP2S1, AASS, GSR, HSD17B6, ERO1L, NQO1, NDUFS1, MTO1, NQO2, NOX4, ABCE1, FDXR, CYP26A1, IDO1, CYP20A1, MTRR, TXNDC17, SDHD, MGC87042, TXNRD2, OXNAD1, TXNRD1, STEAP2, STEAP1, DEGS1	1127	221	12983	1.66805	0.998128	0.324675	7.9745
GOTERM_MF_FAT	GO:0016879~ligase activity, forming carbon-nitrogen bonds	36	2.24439	0.000796137	ADSS, GCLC, TMEM189-UBE2V1, BTD, ASS1, UBE3B, UBE2V1, CTPS2, ASNS, RLIM, GCLM, MTHFD1L, LNX1, MTHFD1, QRSL1, MTHFS, G2E3, WWP1, NEDD4L, FBXO22, RNF14, RNF144B, HERC5, HERC4, MALT1, UBE2H, BRAP, GART, UBE2K, NEDD4, WDSUB1, UBR5, DDB2, UBE2W, MDM2, PIAS2, PAICS	1127	231	12983	1.79532	0.623055	0.0848763	1.28261
GOTERM_MF_FAT	GO:0016866~intramolecular transferase activity	8	0.498753	0.00547705	PGM2, PUS7L, PGM3, PUS3, DKC1, PGAM1, PMM2, PUS7	1127	26	12983	3.5446	0.998803	0.326828	8.51698
GOTERM_MF_FAT	GO:0008135~translation factor activity, nucleic acid binding	21	1.30923	0.000239629	EEF1A1, HBS1L, EIF5, EIF2S3, DENR, ELL3, ETF1, MTIF2, ELL2, EIF4B, GFM2, EIF4E, GSPT1, EIF2S1, MTRF1, GFM1, EIF1AX, EIF2S2, TCEA1, EIF5A2, EIF4E2	1127	98	12983	2.46856	0.25441	0.0570255	0.387687
GOTERM_MF_FAT	GO:0004857~enzyme inhibitor activity	37	2.30673	0.00619641	C13ORF18, PRKAG2, CD109, IQGAP2, AZIN1, PPP1R2P4, IQGAP1, APLP2, TRIB1, TRIAP1, CASP3, SERPINE2, SPINT2, KAL1, SERPINE1, DNAJC3, TFPI2, PPP1R14A, TERF1, ABCE1, PHACTR2, ANXA1, CST1, ANXA5, ANXA2P1, SERPINI1, ANXA4, ANXA3, ANXA2, ANXA2P2, GMFB, SERPINB9, CDKN1A, TNFAIP8, IPO5, SERPINB1, ATPIF1, SERPINB4, SERPINB3	1127	270	12983	1.57866	0.999507	0.344929	9.58364
GOTERM_MF_FAT	GO:0030554~adenyl nucleotide binding	164	10.2244	0.00803355	GRPEL2, FASTKD1, GRPEL1, ADCY2, FASTKD2, TBK1, IDE, AURKA, PI4K2B, ACSS3, MTHFD1L, PRKX, HSPD1P4, PRKAR2B, ACTG2, MAP3K5, DDX18, AGPS, TLK1, DDX21, MTO1, PIK3CB, KIAA1804, PIM2, WEE1, EARS2, MAPK1, RFC3, NME2, RAB18, RFK, RIOK3, NME1, ASCC3, ROR1, MAPK9, RIPK2, YME1L1, PRPS2, EIF2AK4, PRPS1, ME1, GCLC, ENPP1, ASS1, DNAH14, STK17B, CTPS2, CHEK1, CHEK2, STK17A, RIOK2, UHMK1, QRSL1, C1ORF57, DDX3X, …	1127	1577	12983	1.19802	0.999949	0.389845	12.255
INTERPRO	IPR005225:Small GTP-binding protein	30	1.87032	0.000155121	RAB3B, RAB9A, MTIF2, CDC42, RALA, RAB25, SAR1A, ARL5B, RAB20, RAP2B, ARL1, GTPBP4, RAB8B, RAB7L1, RAB33B, NRAS, RAB31, RAB18, RRAS2, RAB34, RAP1A, RAB15, RHEB, RIT1, RAB12, RIT2, RAB38, RAB13, ARL8B, RAB10	1412	167	16659	2.11943	0.265723	0.265723	0.266228
INTERPRO	IPR013753:Ras	24	1.49626	0.000304677	RAP2B, RAB3B, RAB9A, RAB8B, RAB7L1, RAB33B, CDC42, NRAS, RAB31, RAB18, RRAS2, RAB34, RHEB, RALA, RAB15, RAP1A, RAB25, RIT1, RAB12, RIT2, RAB38, RAB13, RAB10, RAB20	1412	125	16659	2.26525	0.454855	0.261661	0.522273
INTERPRO	IPR001806:Ras GTPase	25	1.5586	0.000387783	RAB3B, RAB9A, CDC42, RALA, RAB25, RAB20, RAP2B, RAB8B, RABL3, RAB7L1, RAB33B, NRAS, RAB31, RAB18, RRAS2, RAB34, RAB15, RAP1A, RHEB, RIT1, RAB12, RAB38, RAB13, RIT2, RAB10	1412	135	16659	2.18484	0.538016	0.226948	0.664285
INTERPRO	IPR003579:Ras small GTPase, Rab type	14	0.872818	0.00152737	RAB3B, RAB8B, RAB9A, RAB7L1, RAB33B, RAB31, RAB18, RAB34, RAB15, RAB12, RAB25, RAB38, RAB13, RAB10	1412	61	16659	2.70777	0.952324	0.532722	2.59247
INTERPRO	IPR013753:Ras	24	1.49626	0.000304677	RAP2B, RAB3B, RAB9A, RAB8B, RAB7L1, RAB33B, CDC42, NRAS, RAB31, RAB18, RRAS2, RAB34, RHEB, RALA, RAB15, RAP1A, RAB25, RIT1, RAB12, RIT2, RAB38, RAB13, RAB10, RAB20	1412	125	16659	2.26525	0.454855	0.261661	0.522273
INTERPRO	IPR003577:Ras small GTPase, Ras type	8	0.498753	0.00224651	RAP2B, NRAS, RRAS2, RALA, RHEB, RAP1A, RIT1, RIT2	1412	23	16659	4.10371	0.988642	0.591624	3.79105
INTERPRO	IPR018502:Annexin repeat	6	0.374065	0.00452359	ANXA7, ANXA1, ANXA5, ANXA2P1, ANXA4, ANXA3, ANXA2	1412	14	16659	5.05635	0.99988	0.676438	7.49527
INTERPRO	IPR018252:Annexin repeat, conserved site	6	0.374065	0.00452359	ANXA7, ANXA1, ANXA5, ANXA2P1, ANXA4, ANXA3, ANXA2	1412	14	16659	5.05635	0.99988	0.676438	7.49527
INTERPRO	IPR001464:Annexin	6	0.374065	0.00452359	ANXA7, ANXA1, ANXA5, ANXA2P1, ANXA4, ANXA3, ANXA2	1412	14	16659	5.05635	0.99988	0.676438	7.49527
INTERPRO	IPR000583:Glutamine amidotransferase, class-II	4	0.249377	0.00227197	GFPT1, GFPT2, ASNS, PPAT	1412	4	16659	11.7982	0.989205	0.529883	3.83323
INTERPRO	IPR017932:Glutamine amidotransferase, type II	4	0.249377	0.00532142	GFPT1, GFPT2, ASNS, PPAT	1412	5	16659	9.43853	0.999976	0.654348	8.76105
INTERPRO	IPR000836:Phosphoribosyltransferase	5	0.311721	0.00456237	UMPS, HPRT1, PRPS2, PPAT, PRPS1	1412	9	16659	6.55453	0.999889	0.636366	7.55718
INTERPRO	IPR000569:HECT	8	0.498753	0.00746929	G2E3, UBE3B, NEDD4, WWP1, UBR5, HERC5, HERC4, NEDD4L	1412	28	16659	3.3709	1	0.742572	12.0881
KEGG_PATHWAY	hsa00600:Sphingolipid metabolism	10	0.623441	0.00952006	SPTLC1, SGMS2, SPTLC2, PPAP2C, UGCG, SGMS1, UGT8, B4GALT6, PPAP2A, DEGS1	486	39	5085	2.68281	0.831229	0.35905	11.1721
PIR_SUPERFAMILY	PIRSF037165:ras protein	7	0.436409	0.00222969	RAP2B, NRAS, RRAS2, RALA, RAP1A, RIT1, RIT2	688	16	7396	4.70312	0.805713	0.805713	3.33089
SMART	SM00175:RAB	14	0.872818	0.000508599	RAB3B, RAB8B, RAB9A, RAB7L1, RAB33B, RAB31, RAB18, RAB34, RAB15, RAB12, RAB25, RAB38, RAB13, RAB10	686	61	9079	3.03747	0.144594	0.144594	0.679884
SMART	SM00173:RAS	8	0.498753	0.00113412	RAP2B, NRAS, RRAS2, RALA, RHEB, RAP1A, RIT1, RIT2	686	23	9079	4.60337	0.294164	0.15986	1.5102
SMART	SM00335:ANX	6	0.374065	0.00271488	ANXA7, ANXA1, ANXA5, ANXA2P1, ANXA4, ANXA3, ANXA2	686	14	9079	5.67201	0.565953	0.242855	3.57996
SMART	SM00119:HECTc	8	0.498753	0.00393404	G2E3, UBE3B, NEDD4, WWP1, UBR5, HERC5, HERC4, NEDD4L	686	28	9079	3.78134	0.701843	0.261056	5.14869
SMART	SM00054:EFh	21	1.30923	0.00519629	GPD2, MYL7, GUCA1A, ACTN1, MYL12B, FSTL1, MYL12A, CALB1, NECAB1, CALU, MYL9, EPS15, SLC25A13, C14ORF143, VSNL1, RASGRP2, PLS1, EFCAB2, PLS3, USP32, GCA	686	143	9079	1.94356	0.797987	0.273767	6.74794
SP_PIR_KEYWORDS	transit peptide	87	5.42394	1.13e-12	GRPEL2, GRPEL1, CKMT1B, RG9MTD1, ACSS3, PDHB, MTHFD1L, HSPD1P4, ACOT9, GSR, MTHFD2, FXN, AGPS, ATP5S, TFB2M, MRPL32, NDUFS1, OMA1, MRPL34, RTN4IP1, MTO1, MRPL35, MRPL52, GATM, MTRR, EARS2, COQ3, COQ2, PANK2, C1QBP, MTRF1, TXNRD2, ATPIF1, TFB1M, AKAP1, OAT, LRPPRC, MRPS17, MRPS16, ME2, MRPS15, CCDC90A, FDX1, MRPS12, PNPT1, AASS, PTRH2, MTIF2, GFM2, TFAM, MRS2, MRPL15, GFM1, MRPL17, REXO2, C2ORF56,…	1561	476	19235	2.25217	7.13021e-10	2.37674e-10	1.6804e-09
SP_PIR_KEYWORDS	mitochondrion	128	7.98005	1.7418e-12	HCCS, GRPEL2, SLC44A1, GRPEL1, CMC1, PMAIP1, ACSS3, MTHFD1L, MRPS30, PDHB, HSPD1P4, SLC25A21, CISD1, TFB2M, ELOVL6, MRPL32, MRPL34, OMA1, MTO1, MRPL35, MRPL52, MRPL50, GATM, TIMM8A, EARS2, SLC25A30, PTRF, ATPIF1, YME1L1, TFB1M, AKAP1, LRPPRC, MRPS17, MRPS16, ME2, MRPS15, CCDC90A, MCL1, FDX1, MRPS12, PNPT1, MRPS10, PTRH2, MTIF2, FAM65B, GFM2, MRS2, MTCH2, GFM1, PPL, C2ORF56, GCSH, HSPE1, PPP2R2B, …	1561	832	19235	1.89573	1.09909e-09	2.74774e-10	2.59028e-09
SP_PIR_KEYWORDS	cell cycle	71	4.42643	2.35729e-07	STEAP3, KIF23, NBN, CUZD1, AURKA, CD2AP, FAM83D, CCNE1, SEH1L, OIP5, CDCA2, NUP37, TLK1, C11ORF82, ARHGAP8, CCNA2, STAG2, ANAPC1, CDC6, RINT1, CDK6, CDK7, WEE1, AHR, MAPK1, KRT18, RIF1, CCND2, FANCD2, C14ORF106, PELO, PSME3, MAPRE1, ARL8B, GADD45A, DSCC1, HAUS6, CCDC99, HAUS2, USP9X, TIPIN, BCCIP, ANLN, CDC73, CHEK1, CHEK2, SPC25, PRR5, GADD45GIP1, NCAPG, KATNA1, CDC123, BUB1, TFDP2, PAFAH1B1, ZW…	1561	461	19235	1.89778	0.000148734	2.12491e-05	0.000350554
SP_PIR_KEYWORDS	cell division	48	2.99252	2.39951e-07	KIF23, CCDC99, HAUS6, CDC14B, HAUS2, USP9X, TIPIN, CUZD1, ANLN, CD2AP, FAM83D, CDC42, CCNE1, SPC25, SEH1L, NCAPG, OIP5, KATNA1, CDC123, CDCA2, BUB1, NUP37, PAFAH1B1, ZWILCH, CCNA2, STAG2, HELLS, ERCC6L, TERF1, CSNK1A1, SSSCA1, ANAPC1, CDC6, CINP, CDK6, CDK7, CDC25A, WEE1, CCNB1, CCND2, C14ORF106, CKS2, C21ORF45, CDCA7L, PELO, ARL8B, MAPRE1, C13ORF34	1561	264	19235	2.24041	0.000151398	1.89259e-05	0.000356831
SP_PIR_KEYWORDS	mitosis	35	2.18204	4.07964e-06	KIF23, HAUS6, CCDC99, USP9X, HAUS2, TIPIN, ANLN, CD2AP, FAM83D, SPC25, SEH1L, NCAPG, OIP5, KATNA1, CDCA2, BUB1, NUP37, PAFAH1B1, ZWILCH, CCNA2, STAG2, HELLS, TERF1, ERCC6L, CSNK1A1, SSSCA1, ANAPC1, CDC6, CDC25A, WEE1, CCNB1, C14ORF106, C21ORF45, MAPRE1, C13ORF34	1561	183	19235	2.35671	0.00257095	0.000257393	0.00606668
SP_PIR_KEYWORDS	Apoptosis	54	3.36658	7.72249e-05	STEAP3, HTATIP2, ZMAT3, PAWR, SGMS1, PMAIP1, PTEN, TRIAP1, G2E3, MAP3K5, CASP3, ATG5, BOK, AEN, CASP8, UNC5D, C11ORF82, FAS, PAK1, SGK1, DFFA, PIM2, NLRP2, TNFRSF10A, TNFRSF10D, TNFAIP8, RIPK2, PSME3, C3ORF38, BID, TNFRSF21, LITAF, MCL1, TNFRSF12A, GULP1, STK17B, EGLN3, STK17A, PTRH2, PRUNE2, DOCK1, SQSTM1, PYCARD, BUB1, PPP2R2B, TRAF5, PHLDA1, RNF144B, PDCD10, SIRT1, PHF17, BAX, EAF2, PERP, PTEN…	1561	381	19235	1.74646	0.0475625	0.00324345	0.11478
SP_PIR_KEYWORDS	gtp-binding	49	3.05486	5.05345e-05	GNA14, RAB9A, ATL2, HBS1L, ATL3, EIF5, CDC42, RALA, TUBB6, RAB25, RAB20, SAR1A, ARL5B, RAP2B, ARL1, GTPBP4, RABL3, GTPBP8, EIF2S3, RAB18, RRAS2, RAB15, RAB12, ARL8B, RAB13, RAB10, ADSS, RAB3B, GPN3, MTIF2, AK3L1, GCH1, GFM2, GFM1, DNM3, EEF1A1, RAB8B, RAB7L1, PCK2, RAB33B, NRAS, RAB31, GSPT1, RAB34, RHEB, RAP1A, RIT1, RAB38, RIT2	1561	329	19235	1.83523	0.031385	0.00227513	0.0751237
SP_PIR_KEYWORDS	prenylation	24	1.49626	0.00372442	RAP2B, RAB3B, RAB9A, RAB8B, RAB7L1, RAB33B, CDC42, NRAS, RAB31, RAB18, RRAS2, RAB34, RHEB, RAP1A, RALA, RAB15, RAB25, RAB12, RAB38, RAB13, RAB10, RAB20, YKT6, USP32	1561	156	19235	1.89573	0.905059	0.0650585	5.39779
SP_PIR_KEYWORDS	ribosome biogenesis	14	0.872818	8.14332e-05	KRR1, GTPBP4, TSR1, EMG1, NIP7, HEATR1, NOP10, MRTO4, EBNA1BP2, DKC1, RRS1, WDR12, UTP14A, IMP4	1561	48	19235	3.59398	0.0500885	0.0032065	0.121031
SP_PIR_KEYWORDS	rrna processing	15	0.935162	0.00029973	KRR1, UTP18, EMG1, UTP15, EXOSC3, HEATR1, EXOSC1, NOP10, SIRT1, DIS3, DKC1, TFB2M, WDR12, TFB1M, IMP4	1561	61	19235	3.03006	0.172344	0.00990628	0.444804
SP_PIR_KEYWORDS	Flavoprotein	20	1.24688	0.000919397	GPD2, STEAP3, ACOX1, NDUFA9, MICAL2, FDXR, PIPOX, PDHB, MTRR, GSR, AGPS, TXNRD2, TXNRD1, ERO1L, DUS4L, NQO1, STEAP2, STEAP1, MTO1, NQO2	1561	107	19235	2.30322	0.440329	0.0249193	1.35855
SP_PIR_KEYWORDS	FAD	20	1.24688	0.00199204	GPD2, STEAP3, ACOX1, RNLS, NDUFA9, MICAL2, FDXR, PIPOX, MTRR, GSR, AGPS, TXNRD2, TXNRD1, ERO1L, DUS4L, NQO1, STEAP2, STEAP1, MTO1, NQO2	1561	114	19235	2.16179	0.715845	0.0397755	2.9218
SP_PIR_KEYWORDS	nucleotide-binding	186	11.596	9.14137e-06	GNA14, ADCY2, RAB9A, TBK1, HBS1L, IDE, EIF5, AURKA, PI4K2B, ACSS3, MTHFD1L, PRKX, HSPD1P4, PRKAR2B, ACTG2, MAP3K5, DDX18, RALA, RAB25, TLK1, DDX21, SAR1A, RAB20, GTPBP4, PIK3CB, GTPBP8, KIAA1804, EIF2S3, PIM2, WEE1, EARS2, MAPK1, RFC3, NME2, RAB18, RFK, RIOK3, NME1, ASCC3, ROR1, MAPK9, RAB15, RIPK2, RAB12, YME1L1, RAB13, ARL8B, RAB10, PRPS2, EIF2AK4, PRPS1, ADSS, GPN3, GCLC, ASS1, DNAH14, STK17B,…	1561	1686	19235	1.35939	0.00575162	0.000524247	0.0135933
SP_PIR_KEYWORDS	atp-binding	135	8.41646	0.00421008	ADCY2, TBK1, IDE, AURKA, PI4K2B, ACSS3, MTHFD1L, PRKX, HSPD1P4, ACTG2, MAP3K5, DDX18, TLK1, DDX21, PIK3CB, KIAA1804, PIM2, WEE1, EARS2, MAPK1, RFC3, NME2, RFK, ASCC3, NME1, RIOK3, ROR1, MAPK9, RIPK2, YME1L1, PRPS2, EIF2AK4, PRPS1, GCLC, ASS1, DNAH14, STK17B, CHEK1, CTPS2, CHEK2, STK17A, RIOK2, UHMK1, QRSL1, C1ORF57, DDX3X, KATNA1, TEK, STK38L, HELLS, ERCC6L, MAP2K1, RTCD1, MET, GARS, EPRS, ABCB7,…	1561	1326	19235	1.25453	0.930203	0.0694231	6.08129
SP_PIR_KEYWORDS	Tight junction	14	0.872818	0.00102988	F11R, CGNL1, INADL, OCLN, CLDN6, LIN7C, CLDN10, MPP7, CLDN11, CXADR, CLDN23, MARVELD2, RAB13, TJP2	1561	61	19235	2.82805	0.478053	0.0267275	1.52065
SP_PIR_KEYWORDS	endonexin fold	6	0.374065	0.00106273	ANXA7, ANXA1, ANXA5, ANXA2P1, ANXA4, ANXA3, ANXA2	1561	11	19235	6.72122	0.488773	0.0254753	1.5688
SP_PIR_KEYWORDS	phospholipid binding	8	0.498753	0.00130766	ANXA7, PRKCQ, PITPNA, ANXA1, ANXA5, ANXA2P1, ANXA4, ANXA3, ANXA2	1561	22	19235	4.48081	0.562059	0.0280699	1.92708
SP_PIR_KEYWORDS	annexin	6	0.374065	0.00374752	ANXA7, ANXA1, ANXA5, ANXA2P1, ANXA4, ANXA3, ANXA2	1561	14	19235	5.28096	0.906437	0.0636904	5.43041
SP_PIR_KEYWORDS	calcium/phospholipid-binding	6	0.374065	0.00524979	ANXA7, ANXA1, ANXA5, ANXA2P1, ANXA4, ANXA3, ANXA2	1561	15	19235	4.92889	0.963896	0.0836929	7.52903
SP_PIR_KEYWORDS	protein transport	74	4.61347	1.8501e-07	SEC24A, RAB9A, CHMP4C, ZMAT3, XPO4, VPS37A, RAB3IP, AP1S3, HOOK1, AP2B1, AP1S2, SEH1L, RAB25, NUP37, RAB20, SEC24D, SAR1A, STX6, SCAMP1, GOLT1B, RINT1, NUPL1, TIMM8A, RAB18, ATG4C, IPO5, USO1, RAB15, RAB12, RAB13, RAB10, RAB11FIP1, EIF5A2, KPNA1, SNX10, SERP1, ATG10, RAB3B, NAPG, SNX5, SNX7, SNX16, TIMM10, SNX2, TIMM13, NXT2, CHMP2B, SFT2D1, CSE1L, NUP50, PEX13, SNAP23, TRAM1, EXOC2, NMD3, RAB8B,…	1561	485	19235	1.88009	0.000116735	2.3348e-05	0.000275129
SP_PIR_KEYWORDS	transport	164	10.2244	0.00665145	NCBP1, SLC44A1, RAB9A, CHMP4C, GABRB3, PITPNA, XPO4, SLC7A5, SLC35A3, HOOK1, SLC25A21, SLC16A1, SLC2A3, APOE, RAB25, NUP37, PITPNC1, SAR1A, RAB20, SLC4A5, SCAMP1, SLC33A1, GOLT1B, RINT1, PCTP, NUPL1, GLTP, TIMM8A, SLC25A30, RAB18, USO1, RAB15, RAB12, RAB13, RAB10, LRPPRC, TMX1, SLC38A9, NAPG, AGFG1, FDX1, SNX5, SLC2A14, SLC38A6, SNX7, SNX2, FXYD5, CHMP2B, SLC11A2, KCNS3, MRS2, CSE1L, MTCH2, SLC30…	1561	1670	19235	1.21009	0.98517	0.0932897	9.44787
SP_PIR_KEYWORDS	glutamine amidotransferase	5	0.311721	0.00231185	GFPT1, GFPT2, ASNS, CTPS2, PPAT	1561	8	19235	7.70139	0.767872	0.0432915	3.38338
SP_PIR_KEYWORDS	amino-acid biosynthesis	9	0.561097	0.000415165	MTHFD1, BCAT1, CTH, ASS1, ASNS, PSAT1, PSPH, MTRR, CBS	1561	24	19235	4.62084	0.230507	0.0130157	0.61562
SP_PIR_KEYWORDS	Chaperone	30	1.87032	2.57243e-05	GRPEL2, GRPEL1, DNAJC10, TIMM10, TIMM13, CANX, HSPD1P4, BAG4, HSPA2, BAG2, DNAJC8, NPM1, MKKS, NPM3, HSPE1, DNAJC3, DNAJC2, ASF1A, MDN1, COX17, CDC37L1, SCO1, HSPA9, ABCE1, TBCE, TIMM8A, PSMG4, PSMG1, HSPA4L, HSPD1, DNAJB6	1561	158	19235	2.33966	0.0161012	0.00135177	0.038248
SP_PIR_KEYWORDS	purine biosynthesis	6	0.374065	0.00170061	MTHFD1, ADSS, ADSL, PAICS, PPAT, GART	1561	12	19235	6.16111	0.658359	0.0351666	2.49937
SP_PIR_KEYWORDS	ubl conjugation pathway	58	3.61596	0.00807383	TMEM189-UBE2V1, SENP8, RLIM, LNX1, ZNRF2, G2E3, ISG15, WWP1, FBXO28, FBXO22, USP15, ANAPC1, TBL1XR1, SOCS2, DTX3L, HERC5, SKP2, SOCS6, HERC4, UBE2H, BRAP, TRIM37, USP28, DCUN1D1, ATG4C, UBE2K, UBR5, DDB2, RNF138, MDM2, RAD18, UBE2W, PIAS2, UCHL3, ATG10, UBE3B, USP9X, UBE2V1, RNF125, UFM1, CACYBP, PPIL5, NEDD4L, USP33, USP32, RNF14, RNF144B, MALT1, SUGT1, CDC27, TRIM22, FEM1C, CUL4A, KCMF1, NEDD4,…	1561	509	19235	1.4041	0.993996	0.109753	11.357
SP_PIR_KEYWORDS	ligase	47	2.93017	3.14915e-05	ADSS, GCLC, UBE3B, ASS1, NARS, ASNS, CTPS2, RLIM, ACSS3, GCLM, MTHFD1L, LNX1, ZNRF2, RNF125, MTHFD1, QRSL1, MTHFS, G2E3, WWP1, NEDD4L, ACSL4, ACSL3, RNF14, RNF144B, RTCD1, DTX3L, HERC5, GARS, EPRS, HERC4, UBE2H, TRIM22, BRAP, GART, EARS2, TRIM37, TARS, KCMF1, NEDD4, UBE2K, UBR5, RAD18, UBE2W, MDM2, RNF138, SLC27A2, PAICS	1561	305	19235	1.89884	0.0196753	0.00152741	0.0468209
SP_PIR_KEYWORDS	translocation	14	0.872818	0.0061508	ZMAT3, TIMM10, TIMM13, C18ORF55, NUP155, NUPL1, TIMM8A, TMEM48, SEH1L, NUP50, NUP37, TRAM1, EIF5A2, SERP1	1561	74	19235	2.33123	0.979619	0.0927421	8.7668
SP_PIR_KEYWORDS	EF hand	13	0.810474	0.00280175	GPD2, S100A4, GUCA1A, MYL7, S100A6, S100A11, ACTN1, S100A10, MYL12A, CALB1, PLS1, GCA, PLS3	1561	60	19235	2.66982	0.829733	0.0507378	4.0865
SP_PIR_KEYWORDS	muscle protein	14	0.872818	0.000874274	MYL7, ACTC1, ACTA1, CALD1, MYL12B, MYL12A, TPM2, TNNI3, TPM1, TPM4, MYL9, ACTG2, TNNT1, TAGLN	1561	60	19235	2.87519	0.42415	0.0247747	1.29228
SP_PIR_KEYWORDS	cell cycle control	10	0.623441	0.000579083	CCNB1, CCNE1, CCND2, SKP2, CKS2, CCNC, CDK6, CCNA2, CDC25A, WEE1	1561	31	19235	3.97491	0.306155	0.0172545	0.857707
SP_PIR_KEYWORDS	muscle protein	14	0.872818	0.000874274	MYL7, ACTC1, ACTA1, CALD1, MYL12B, MYL12A, TPM2, TNNI3, TPM1, TPM4, MYL9, ACTG2, TNNT1, TAGLN	1561	60	19235	2.87519	0.42415	0.0247747	1.29228
SP_PIR_KEYWORDS	atp-binding	135	8.41646	0.00421008	ADCY2, TBK1, IDE, AURKA, PI4K2B, ACSS3, MTHFD1L, PRKX, HSPD1P4, ACTG2, MAP3K5, DDX18, TLK1, DDX21, PIK3CB, KIAA1804, PIM2, WEE1, EARS2, MAPK1, RFC3, NME2, RFK, ASCC3, NME1, RIOK3, ROR1, MAPK9, RIPK2, YME1L1, PRPS2, EIF2AK4, PRPS1, GCLC, ASS1, DNAH14, STK17B, CHEK1, CTPS2, CHEK2, STK17A, RIOK2, UHMK1, QRSL1, C1ORF57, DDX3X, KATNA1, TEK, STK38L, HELLS, ERCC6L, MAP2K1, RTCD1, MET, GARS, EPRS, ABCB7,…	1561	1326	19235	1.25453	0.930203	0.0694231	6.08129
UP_SEQ_FEATURE	transit peptide:Mitochondrion	85	5.29925	3.57213e-12	GRPEL2, GRPEL1, CKMT1B, RG9MTD1, ACSS3, PDHB, MTHFD1L, HSPD1P4, ACOT9, GSR, MTHFD2, FXN, ATP5S, TFB2M, MRPL32, NDUFS1, OMA1, MRPL34, RTN4IP1, MTO1, MRPL35, MRPL52, GATM, MTRR, EARS2, COQ3, COQ2, PANK2, C1QBP, MTRF1, TXNRD2, ATPIF1, TFB1M, AKAP1, LRPPRC, MRPS17, MRPS16, ME2, MRPS15, CCDC90A, FDX1, MRPS12, PNPT1, AASS, PTRH2, MTIF2, GFM2, TFAM, MRS2, MRPL15, GFM1, MRPL17, REXO2, C2ORF56, MRPL19, GC…	1560	467	19113	2.23001	1.2031e-08	1.2031e-08	6.51513e-09
UP_SEQ_FEATURE	nucleotide phosphate-binding region:GTP	47	2.93017	1.53259e-05	GNA14, ADSS, GPN3, RAB3B, RAB9A, ATL2, EIF5, ATL3, HBS1L, MTIF2, CDC42, GFM2, GFM1, TUBB6, RALA, RAB25, SAR1A, ARL5B, RAB20, RAP2B, ARL1, EEF1A1, DNM3, GTPBP4, RABL3, RAB8B, GTPBP8, EIF2S3, PCK2, RAB7L1, RAB33B, NRAS, RAB31, GSPT1, RAB18, RRAS2, RAB34, RAB15, RAP1A, RHEB, RAB12, RIT1, RIT2, RAB13, RAB38, ARL8B, RAB10	1560	295	19113	1.952	0.0503084	0.0170588	0.0279488
UP_SEQ_FEATURE	short sequence motif:Effector region	20	1.24688	0.00020812	RAP2B, RAB3B, RAB8B, RAB9A, RAB7L1, CDC42, NRAS, RAB31, RAB18, RRAS2, RAB34, RHEB, RALA, RAP1A, RAB25, RAB12, RAB38, RAB13, RAB10, RAB20	1560	95	19113	2.57935	0.503921	0.160757	0.378904
UP_SEQ_FEATURE	lipid moiety-binding region:S-geranylgeranyl cysteine	19	1.18454	0.00142187	RAP2B, RAB3B, RAB8B, RAB9A, RAB7L1, RAB33B, CDC42, RAB31, RAB18, RAB34, RALA, RAB15, RAP1A, RAB25, RAB12, RAB38, RAB13, RAB10, RAB20	1560	102	19113	2.28222	0.991706	0.616514	2.56177
UP_SEQ_FEATURE	repeat:Annexin 4	6	0.374065	0.00384217	ANXA7, ANXA1, ANXA5, ANXA2P1, ANXA4, ANXA3, ANXA2	1560	14	19113	5.25082	0.999998	0.843107	6.78031
UP_SEQ_FEATURE	repeat:Annexin 3	6	0.374065	0.00384217	ANXA7, ANXA1, ANXA5, ANXA2P1, ANXA4, ANXA3, ANXA2	1560	14	19113	5.25082	0.999998	0.843107	6.78031
UP_SEQ_FEATURE	repeat:Annexin 2	6	0.374065	0.00384217	ANXA7, ANXA1, ANXA5, ANXA2P1, ANXA4, ANXA3, ANXA2	1560	14	19113	5.25082	0.999998	0.843107	6.78031
UP_SEQ_FEATURE	repeat:Annexin 1	6	0.374065	0.00384217	ANXA7, ANXA1, ANXA5, ANXA2P1, ANXA4, ANXA3, ANXA2	1560	14	19113	5.25082	0.999998	0.843107	6.78031
UP_SEQ_FEATURE	active site:For GATase activity	5	0.311721	0.00236165	GFPT1, GFPT2, ASNS, CTPS2, PPAT	1560	8	19113	7.65745	0.999652	0.734791	4.22077
UP_SEQ_FEATURE	domain:Glutamine amidotransferase type-2	4	0.249377	0.0047772	GFPT1, GFPT2, ASNS, PPAT	1560	5	19113	9.80154	1	0.866816	8.36336
UP_SEQ_FEATURE	domain:HECT	8	0.498753	0.00609648	G2E3, UBE3B, NEDD4, WWP1, UBR5, HERC5, HERC4, NEDD4L	1560	28	19113	3.50055	1	0.898574	10.5538
